# Supplementary material for: Natural variants in SARS-CoV-2 Spike protein pinpoint structural and functional hotspots with implications for prophylaxis and therapeutic strategies
Source: Sci Rep. 2021 Jun 23;11:13120. doi: 10.1038/s41598-021-92641-x (PMC8222349; doi:10.1038/s41598-021-92641-x)
Supplement: Supplementary file 1 — Supplementary Information 1. [file 41598_2021_92641_MOESM1_ESM.xlsx]

## Sheet: Sheet 1 - 0301_STRICT_2
WildType	Position	Mutation	Frequency	Variant	PROVEAN Prediction
M	1	I	1	M1I	Neutral
M	1	V	1	M1V	Neutral
F	2	L	52	F2L	Neutral
F	2	V	3	F2V	Neutral
F	2	Y	1	F2Y	Neutral
V	3	F	4	V3F	Neutral
V	3	G	320	V3G	Deleterious
V	3	I	19	V3I	Neutral
F	4	L	5	F4L	Neutral
F	4	S	6	F4S	Neutral
L	5	F	8354	L5F	Neutral
L	5	I	4	L5I	Neutral
L	5	P	1	L5P	Deleterious
L	5	V	2	L5V	Neutral
V	6	A	233	V6A	Neutral
V	6	E	1	V6E	Neutral
V	6	F	239	V6F	Neutral
V	6	G	1	V6G	Neutral
V	6	I	27	V6I	Neutral
V	6	L	3	V6L	Neutral
V	6	T	1	V6T	Neutral
L	7	F	5	L7F	Neutral
L	7	I	1	L7I	Neutral
L	7	S	4	L7S	Neutral
L	7	V	1	L7V	Neutral
L	8	F	63	L8F	Neutral
L	8	S	1	L8S	Neutral
L	8	V	23	L8V	Neutral
L	8	W	9	L8W	Deleterious
P	9	K	1	P9K	Neutral
P	9	L	106	P9L	Neutral
P	9	Q	2	P9Q	Neutral
P	9	R	3	P9R	Neutral
P	9	S	92	P9S	Neutral
P	9	T	9	P9T	Neutral
L	10	I	14	L10I	Neutral
L	10	Q	1	L10Q	Neutral
L	10	R	1	L10R	Neutral
L	10	V	2	L10V	Neutral
V	11	A	9	V11A	Neutral
V	11	F	33	V11F	Neutral
V	11	I	10	V11I	Neutral
V	11	L	5	V11L	Neutral
S	12	C	5	S12C	Neutral
S	12	F	1081	S12F	Neutral
S	12	P	12	S12P	Neutral
S	12	Y	9	S12Y	Neutral
S	13	C	1	S13C	Neutral
S	13	G	2	S13G	Neutral
S	13	I	2528	S13I	Neutral
S	13	N	10	S13N	Neutral
S	13	T	73	S13T	Neutral
Q	14	E	1	Q14E	Neutral
Q	14	H	157	Q14H	Neutral
Q	14	K	6	Q14K	Neutral
Q	14	L	3	Q14L	Neutral
Q	14	R	43	Q14R	Neutral
C	15	F	47	C15F	Neutral
C	15	R	4	C15R	Neutral
C	15	S	1	C15S	Neutral
V	16	A	7	V16A	Neutral
V	16	F	71	V16F	Neutral
V	16	G	2	V16G	Neutral
V	16	I	8	V16I	Neutral
V	16	L	1	V16L	Neutral
N	17	D	2	N17D	Neutral
N	17	I	1	N17I	Neutral
N	17	K	6	N17K	Neutral
N	17	S	6	N17S	Neutral
N	17	T	4	N17T	Neutral
N	17	Y	2	N17Y	Neutral
L	18	F	42316	L18F	Neutral
L	18	I	4	L18I	Neutral
L	18	R	2	L18R	Neutral
T	19	A	5	T19A	Neutral
T	19	I	152	T19I	Neutral
T	19	K	85	T19K	Neutral
T	19	P	1	T19P	Neutral
T	19	R	25	T19R	Neutral
T	19	S	3	T19S	Neutral
T	20	A	4	T20A	Neutral
T	20	F	1	T20F	Neutral
T	20	I	862	T20I	Neutral
T	20	N	231	T20N	Neutral
T	20	P	1	T20P	Neutral
T	20	S	9	T20S	Neutral
R	21	G	23	R21G	Neutral
R	21	I	1375	R21I	Neutral
R	21	K	95	R21K	Neutral
R	21	S	3	R21S	Neutral
R	21	T	147	R21T	Neutral
R	21	V	1	R21V	Neutral
T	22	A	9	T22A	Neutral
T	22	I	492	T22I	Neutral
T	22	N	105	T22N	Neutral
T	22	P	9	T22P	Neutral
T	22	S	1	T22S	Neutral
Q	23	H	631	Q23H	Neutral
Q	23	K	16	Q23K	Neutral
Q	23	L	10	Q23L	Neutral
Q	23	R	32	Q23R	Neutral
L	24	F	2	L24F	Neutral
L	24	I	2	L24I	Neutral
L	24	S	33	L24S	Neutral
L	24	V	3	L24V	Neutral
P	25	H	4	P25H	Neutral
P	25	L	137	P25L	Neutral
P	25	S	312	P25S	Neutral
P	25	T	76	P25T	Neutral
P	26	F	3	P26F	Neutral
P	26	H	83	P26H	Neutral
P	26	L	479	P26L	Neutral
P	26	R	4	P26R	Neutral
P	26	S	1326	P26S	Neutral
P	26	T	5	P26T	Neutral
P	26	Y	4	P26Y	Neutral
A	27	E	2	A27E	Neutral
A	27	K	2	A27K	Neutral
A	27	P	1	A27P	Neutral
A	27	S	361	A27S	Neutral
A	27	T	73	A27T	Neutral
A	27	V	221	A27V	Neutral
Y	28	C	3	Y28C	Neutral
Y	28	F	3	Y28F	Neutral
Y	28	H	162	Y28H	Neutral
Y	28	N	2	Y28N	Neutral
T	29	A	5	T29A	Neutral
T	29	I	696	T29I	Neutral
T	29	S	4	T29S	Neutral
N	30	H	4	N30H	Neutral
N	30	I	2	N30I	Neutral
N	30	K	7	N30K	Neutral
N	30	S	35	N30S	Neutral
N	30	T	8	N30T	Neutral
N	30	Y	1	N30Y	Neutral
S	31	F	6	S31F	Neutral
F	32	I	1	F32I	Neutral
F	32	L	72	F32L	Neutral
F	32	S	1	F32S	Neutral
F	32	Y	4	F32Y	Neutral
T	33	A	5	T33A	Neutral
T	33	I	172	T33I	Neutral
T	33	K	55	T33K	Neutral
T	33	R	2	T33R	Neutral
T	33	S	2	T33S	Neutral
T	33	V	1	T33V	Neutral
R	34	C	2	R34C	Neutral
R	34	L	16	R34L	Neutral
G	35	V	55	G35V	Neutral
V	36	A	4	V36A	Neutral
V	36	F	11	V36F	Neutral
V	36	I	24	V36I	Neutral
V	36	L	1	V36L	Neutral
Y	38	C	1	Y38C	Neutral
P	39	L	2	P39L	Neutral
P	39	S	2	P39S	Neutral
P	39	T	2	P39T	Neutral
D	40	E	2	D40E	Neutral
K	41	E	3	K41E	Neutral
K	41	I	2	K41I	Neutral
K	41	R	3	K41R	Neutral
V	42	F	2	V42F	Neutral
V	42	I	9	V42I	Neutral
F	43	L	1	F43L	Neutral
S	45	A	1	S45A	Neutral
S	45	F	5	S45F	Neutral
S	45	P	4	S45P	Neutral
S	45	Y	1	S45Y	Neutral
S	46	A	19	S46A	Neutral
S	46	L	18	S46L	Neutral
S	46	P	1	S46P	Neutral
V	47	A	2	V47A	Neutral
V	47	D	4	V47D	Neutral
V	47	F	6	V47F	Neutral
V	47	I	54	V47I	Neutral
L	48	F	1	L48F	Neutral
L	48	S	2	L48S	Neutral
H	49	I	1	H49I	Neutral
H	49	Y	1077	H49Y	Neutral
S	50	A	2	S50A	Neutral
S	50	L	56	S50L	Neutral
S	50	P	3	S50P	Neutral
S	50	T	7	S50T	Neutral
T	51	A	4	T51A	Neutral
T	51	I	337	T51I	Neutral
Q	52	H	81	Q52H	Neutral
Q	52	K	16	Q52K	Neutral
Q	52	L	43	Q52L	Neutral
Q	52	R	183	Q52R	Neutral
D	53	G	4	D53G	Neutral
D	53	N	6	D53N	Neutral
L	54	F	1211	L54F	Neutral
F	55	L	2	F55L	Neutral
F	55	Y	3	F55Y	Neutral
P	57	L	1	P57L	Neutral
P	57	S	4	P57S	Neutral
F	58	L	1	F58L	Neutral
F	59	L	2	F59L	Neutral
F	59	S	18	F59S	Neutral
F	59	Y	104	F59Y	Neutral
S	60	P	1	S60P	Neutral
N	61	D	1	N61D	Neutral
N	61	K	2	N61K	Neutral
N	61	S	1	N61S	Neutral
V	62	F	3	V62F	Neutral
V	62	G	1	V62G	Neutral
V	62	I	40	V62I	Neutral
V	62	K	1	V62K	Neutral
V	62	L	31	V62L	Neutral
T	63	A	2	T63A	Neutral
T	63	I	12	T63I	Neutral
T	63	K	1	T63K	Neutral
T	63	N	1	T63N	Neutral
T	63	P	3	T63P	Neutral
T	63	S	1	T63S	Neutral
W	64	C	190	W64C	Neutral
W	64	G	1	W64G	Neutral
W	64	K	1	W64K	Neutral
W	64	L	36	W64L	Neutral
W	64	R	66	W64R	Neutral
F	65	L	3	F65L	Neutral
F	65	S	3	F65S	Neutral
H	66	L	1	H66L	Neutral
H	66	N	1	H66N	Neutral
H	66	Q	4	H66Q	Neutral
H	66	R	17	H66R	Neutral
A	67	D	5	A67D	Neutral
A	67	G	1	A67G	Neutral
A	67	S	333	A67S	Neutral
A	67	T	14	A67T	Neutral
A	67	V	607	A67V	Neutral
I	68	K	2	I68K	Neutral
I	68	L	24	I68L	Neutral
I	68	M	4	I68M	Neutral
I	68	R	1	I68R	Neutral
I	68	T	37	I68T	Neutral
H	69	A	1	H69A	Neutral
H	69	D	10	H69D	Neutral
H	69	L	4	H69L	Neutral
H	69	N	2	H69N	Neutral
H	69	P	4	H69P	Neutral
H	69	Q	35	H69Q	Neutral
H	69	R	5	H69R	Neutral
H	69	S	1	H69S	Neutral
H	69	Y	215	H69Y	Neutral
V	70	A	41	V70A	Neutral
V	70	F	134	V70F	Neutral
V	70	I	14	V70I	Neutral
V	70	L	7	V70L	Neutral
S	71	F	65	S71F	Neutral
S	71	P	108	S71P	Neutral
S	71	T	8	S71T	Neutral
S	71	Y	1	S71Y	Neutral
G	72	E	98	G72E	Neutral
G	72	R	289	G72R	Neutral
G	72	V	20	G72V	Neutral
G	72	W	7	G72W	Neutral
T	73	A	3	T73A	Neutral
T	73	I	87	T73I	Neutral
T	73	N	2	T73N	Neutral
N	74	D	7	N74D	Neutral
N	74	K	6	N74K	Neutral
N	74	S	3	N74S	Neutral
N	74	T	2	N74T	Neutral
N	74	Y	4	N74Y	Neutral
G	75	A	25	G75A	Neutral
G	75	C	4	G75C	Neutral
G	75	D	29	G75D	Neutral
G	75	R	603	G75R	Neutral
G	75	S	30	G75S	Neutral
G	75	V	346	G75V	Neutral
T	76	A	11	T76A	Neutral
T	76	I	336	T76I	Neutral
T	76	N	66	T76N	Neutral
T	76	S	5	T76S	Neutral
K	77	M	32	K77M	Neutral
K	77	N	41	K77N	Neutral
K	77	R	5	K77R	Neutral
R	78	G	22	R78G	Neutral
R	78	K	15	R78K	Neutral
R	78	M	72	R78M	Neutral
R	78	S	68	R78S	Neutral
R	78	T	1	R78T	Neutral
F	79	I	1	F79I	Neutral
F	79	L	19	F79L	Neutral
F	79	S	1	F79S	Neutral
F	79	V	1	F79V	Neutral
D	80	A	33	D80A	Neutral
D	80	E	1	D80E	Neutral
D	80	F	9	D80F	Neutral
D	80	G	163	D80G	Neutral
D	80	H	8	D80H	Neutral
D	80	N	50	D80N	Neutral
D	80	V	2	D80V	Neutral
D	80	Y	1934	D80Y	Neutral
N	81	Y	4	N81Y	Neutral
P	82	H	12	P82H	Neutral
P	82	L	30	P82L	Neutral
P	82	S	4	P82S	Neutral
V	83	A	3	V83A	Neutral
V	83	F	21	V83F	Neutral
V	83	I	77	V83I	Neutral
V	83	L	13	V83L	Neutral
L	84	I	10	L84I	Neutral
L	84	V	1	L84V	Neutral
P	85	L	7	P85L	Neutral
P	85	S	9	P85S	Neutral
P	85	T	1	P85T	Neutral
F	86	S	1	F86S	Neutral
F	86	Y	3	F86Y	Neutral
N	87	D	1	N87D	Neutral
N	87	K	33	N87K	Neutral
N	87	S	3	N87S	Neutral
N	87	Y	2	N87Y	Deleterious
D	88	A	2	D88A	Deleterious
D	88	E	9	D88E	Neutral
D	88	G	1	D88G	Deleterious
D	88	H	81	D88H	Neutral
D	88	N	16	D88N	Neutral
D	88	V	1	D88V	Deleterious
D	88	Y	10	D88Y	Deleterious
G	89	R	1	G89R	Deleterious
V	90	F	184	V90F	Neutral
V	90	I	10	V90I	Neutral
V	90	L	7	V90L	Neutral
F	92	I	1	F92I	Neutral
F	92	L	1	F92L	Neutral
A	93	G	1	A93G	Neutral
A	93	S	19	A93S	Neutral
A	93	V	1	A93V	Neutral
S	94	A	13	S94A	Neutral
S	94	C	2	S94C	Neutral
S	94	F	80	S94F	Neutral
S	94	T	1	S94T	Neutral
T	95	A	19	T95A	Neutral
T	95	I	1706	T95I	Neutral
T	95	N	42	T95N	Neutral
T	95	S	8	T95S	Neutral
E	96	A	10	E96A	Neutral
E	96	D	348	E96D	Neutral
E	96	G	58	E96G	Neutral
E	96	K	7	E96K	Neutral
E	96	Q	49	E96Q	Neutral
K	97	E	9	K97E	Neutral
K	97	M	1	K97M	Neutral
K	97	N	51	K97N	Neutral
K	97	Q	5	K97Q	Neutral
K	97	R	9	K97R	Neutral
K	97	T	8	K97T	Neutral
S	98	C	1	S98C	Neutral
S	98	F	8299	S98F	Neutral
S	98	P	25	S98P	Neutral
S	98	Y	3	S98Y	Neutral
N	99	D	30	N99D	Neutral
N	99	S	6	N99S	Neutral
I	100	L	11	I100L	Neutral
I	100	M	2	I100M	Neutral
I	100	T	15	I100T	Neutral
I	100	V	32	I100V	Neutral
I	101	L	1	I101L	Neutral
I	101	M	5	I101M	Neutral
I	101	T	10	I101T	Neutral
I	101	V	9	I101V	Neutral
R	102	G	35	R102G	Neutral
R	102	I	269	R102I	Neutral
R	102	K	1	R102K	Neutral
R	102	S	153	R102S	Neutral
R	102	T	3	R102T	Neutral
G	103	C	1	G103C	Deleterious
W	104	F	13	W104F	Neutral
I	105	L	19	I105L	Neutral
I	105	M	1	I105M	Neutral
I	105	T	1	I105T	Neutral
I	105	V	15	I105V	Neutral
G	107	C	5	G107C	Deleterious
T	108	I	5	T108I	Neutral
T	109	A	1	T109A	Neutral
T	109	S	3	T109S	Neutral
L	110	F	2	L110F	Neutral
D	111	A	1	D111A	Neutral
D	111	N	187	D111N	Neutral
S	112	L	40	S112L	Neutral
S	112	P	14	S112P	Neutral
K	113	E	1	K113E	Neutral
K	113	N	6	K113N	Neutral
K	113	R	2	K113R	Neutral
T	114	A	1	T114A	Neutral
T	114	S	1	T114S	Neutral
S	116	C	1	S116C	Neutral
L	117	I	10	L117I	Neutral
L	118	F	61	L118F	Neutral
L	118	I	35	L118I	Neutral
I	119	V	52	I119V	Neutral
V	120	A	1	V120A	Neutral
V	120	F	12	V120F	Neutral
V	120	I	12	V120I	Neutral
N	121	D	9	N121D	Neutral
N	121	I	1	N121I	Neutral
N	121	S	1	N121S	Neutral
N	121	T	3	N121T	Neutral
N	122	K	2	N122K	Neutral
N	122	S	1	N122S	Neutral
A	123	S	7	A123S	Neutral
A	123	T	3	A123T	Neutral
A	123	V	13	A123V	Neutral
T	124	A	1	T124A	Neutral
T	124	I	12	T124I	Neutral
T	124	N	1	T124N	Neutral
T	124	S	1	T124S	Neutral
N	125	H	1	N125H	Neutral
N	125	S	29	N125S	Neutral
V	126	A	5	V126A	Neutral
V	126	F	7	V126F	Neutral
V	126	G	2	V126G	Neutral
V	126	I	1	V126I	Neutral
V	127	A	8	V127A	Neutral
V	127	F	88	V127F	Neutral
V	127	I	3	V127I	Neutral
I	128	F	1	I128F	Neutral
I	128	V	19	I128V	Neutral
K	129	N	2	K129N	Neutral
K	129	R	2	K129R	Neutral
V	130	A	2	V130A	Neutral
V	130	F	5	V130F	Neutral
V	130	L	6	V130L	Neutral
E	132	A	19	E132A	Neutral
E	132	D	1	E132D	Neutral
E	132	K	5	E132K	Neutral
E	132	Q	43	E132Q	Neutral
F	133	C	1	F133C	Neutral
Q	134	E	2	Q134E	Neutral
Q	134	H	5	Q134H	Neutral
Q	134	L	3	Q134L	Neutral
Q	134	R	2	Q134R	Neutral
F	135	I	1	F135I	Neutral
F	135	L	5	F135L	Neutral
F	135	V	1	F135V	Neutral
C	136	F	4	C136F	Deleterious
C	136	G	3	C136G	Deleterious
C	136	R	1	C136R	Deleterious
C	136	Y	1	C136Y	Deleterious
N	137	D	1	N137D	Neutral
N	137	K	5	N137K	Neutral
N	137	S	20	N137S	Neutral
N	137	Y	8	N137Y	Neutral
D	138	A	1	D138A	Neutral
D	138	G	22	D138G	Neutral
D	138	H	758	D138H	Neutral
D	138	N	40	D138N	Neutral
D	138	Y	1299	D138Y	Neutral
P	139	L	3	P139L	Deleterious
P	139	S	3	P139S	Neutral
F	140	L	23	F140L	Neutral
F	140	S	2	F140S	Neutral
L	141	F	149	L141F	Neutral
L	141	M	2	L141M	Neutral
L	141	S	1	L141S	Neutral
L	141	V	41	L141V	Neutral
G	142	A	22	G142A	Neutral
G	142	C	7	G142C	Neutral
G	142	D	18	G142D	Neutral
G	142	N	2	G142N	Neutral
G	142	S	278	G142S	Neutral
G	142	V	47	G142V	Neutral
V	143	A	1	V143A	Neutral
V	143	D	1	V143D	Neutral
V	143	F	1197	V143F	Neutral
V	143	G	1	V143G	Neutral
V	143	I	5	V143I	Neutral
V	143	L	2	V143L	Neutral
Y	144	C	1	Y144C	Neutral
Y	144	F	48	Y144F	Neutral
Y	144	H	16	Y144H	Neutral
Y	144	S	2	Y144S	Neutral
Y	145	D	1	Y145D	Neutral
Y	145	H	48	Y145H	Neutral
Y	145	N	7	Y145N	Neutral
H	146	K	1	H146K	Neutral
H	146	L	4	H146L	Neutral
H	146	N	4	H146N	Neutral
H	146	Q	233	H146Q	Neutral
H	146	R	25	H146R	Neutral
H	146	Y	540	H146Y	Neutral
K	147	E	7	K147E	Neutral
K	147	I	2	K147I	Neutral
K	147	N	5	K147N	Neutral
K	147	Q	1	K147Q	Neutral
K	147	R	7	K147R	Neutral
K	147	T	1	K147T	Neutral
N	148	D	6	N148D	Neutral
N	148	H	2	N148H	Neutral
N	148	K	3	N148K	Neutral
N	148	S	25	N148S	Neutral
N	148	T	22	N148T	Neutral
N	148	Y	4	N148Y	Neutral
N	149	D	1	N149D	Neutral
N	149	H	2	N149H	Neutral
N	149	S	2	N149S	Neutral
N	149	T	1	N149T	Neutral
N	149	Y	13	N149Y	Neutral
K	150	E	3	K150E	Neutral
K	150	I	8	K150I	Neutral
K	150	N	13	K150N	Neutral
K	150	Q	1	K150Q	Neutral
K	150	R	12	K150R	Neutral
K	150	T	1	K150T	Neutral
S	151	G	51	S151G	Neutral
S	151	I	119	S151I	Neutral
S	151	N	6	S151N	Neutral
S	151	R	2	S151R	Neutral
S	151	T	10	S151T	Neutral
W	152	C	2409	W152C	Neutral
W	152	G	1	W152G	Neutral
W	152	L	232	W152L	Neutral
W	152	R	220	W152R	Neutral
M	153	I	575	M153I	Neutral
M	153	K	2	M153K	Neutral
M	153	L	1	M153L	Neutral
M	153	T	1526	M153T	Neutral
M	153	V	58	M153V	Neutral
E	154	A	6	E154A	Neutral
E	154	D	6	E154D	Neutral
E	154	G	16	E154G	Neutral
E	154	K	16	E154K	Neutral
E	154	Q	44	E154Q	Neutral
E	154	V	4	E154V	Neutral
S	155	G	24	S155G	Neutral
S	155	I	28	S155I	Neutral
S	155	N	24	S155N	Neutral
S	155	R	7	S155R	Neutral
S	155	T	11	S155T	Neutral
E	156	A	44	E156A	Neutral
E	156	D	52	E156D	Neutral
E	156	G	6	E156G	Neutral
E	156	K	3	E156K	Neutral
E	156	Q	40	E156Q	Neutral
E	156	V	34	E156V	Neutral
F	157	L	510	F157L	Neutral
F	157	S	175	F157S	Neutral
F	157	Y	3	F157Y	Neutral
R	158	G	7	R158G	Neutral
R	158	I	4	R158I	Neutral
R	158	K	8	R158K	Neutral
R	158	S	6	R158S	Neutral
V	159	A	1	V159A	Neutral
V	159	F	3	V159F	Neutral
V	159	I	29	V159I	Neutral
Y	160	H	5	Y160H	Neutral
Y	160	N	1	Y160N	Neutral
S	161	A	5	S161A	Neutral
S	161	T	2	S161T	Neutral
S	161	Y	2	S161Y	Neutral
S	162	G	2	S162G	Neutral
S	162	I	31	S162I	Neutral
S	162	N	2	S162N	Neutral
S	162	R	2	S162R	Neutral
A	163	E	2	A163E	Neutral
A	163	G	1	A163G	Neutral
A	163	S	21	A163S	Neutral
A	163	T	4	A163T	Neutral
A	163	V	26	A163V	Neutral
N	164	D	1	N164D	Neutral
N	164	H	4	N164H	Neutral
N	164	I	3	N164I	Neutral
N	164	S	18	N164S	Neutral
N	164	T	702	N164T	Neutral
N	165	H	2	N165H	Neutral
T	167	I	1	T167I	Neutral
T	167	S	5	T167S	Neutral
F	168	L	1	F168L	Neutral
F	168	S	1	F168S	Neutral
E	169	K	5	E169K	Neutral
Y	170	C	1	Y170C	Neutral
Y	170	F	1	Y170F	Neutral
Y	170	H	11	Y170H	Neutral
V	171	A	9	V171A	Neutral
V	171	D	1	V171D	Neutral
V	171	F	35	V171F	Neutral
V	171	I	6	V171I	Neutral
V	171	L	3	V171L	Neutral
S	172	A	6	S172A	Neutral
S	172	F	3	S172F	Neutral
S	172	Y	1	S172Y	Neutral
Q	173	E	1	Q173E	Neutral
Q	173	H	8	Q173H	Neutral
Q	173	K	367	Q173K	Neutral
Q	173	L	5	Q173L	Neutral
Q	173	P	15	Q173P	Neutral
Q	173	R	5	Q173R	Neutral
P	174	H	2	P174H	Neutral
P	174	L	8	P174L	Neutral
P	174	R	1	P174R	Neutral
P	174	S	49	P174S	Neutral
P	174	T	1	P174T	Neutral
F	175	C	4	F175C	Neutral
F	175	I	1	F175I	Neutral
F	175	L	7	F175L	Neutral
F	175	S	12	F175S	Neutral
F	175	V	1	F175V	Neutral
L	176	F	1368	L176F	Neutral
L	176	H	1	L176H	Neutral
L	176	I	6	L176I	Neutral
L	176	P	1	L176P	Neutral
L	176	R	1	L176R	Neutral
M	177	I	274	M177I	Neutral
M	177	K	5	M177K	Neutral
M	177	T	34	M177T	Neutral
M	177	V	13	M177V	Neutral
D	178	E	4	D178E	Neutral
D	178	G	135	D178G	Neutral
D	178	H	17	D178H	Neutral
D	178	N	144	D178N	Neutral
D	178	Y	5	D178Y	Neutral
L	179	F	81	L179F	Neutral
L	179	H	1	L179H	Neutral
L	179	I	25	L179I	Neutral
L	179	P	7	L179P	Neutral
L	179	R	4	L179R	Neutral
E	180	A	3	E180A	Neutral
E	180	D	4	E180D	Neutral
E	180	G	45	E180G	Neutral
E	180	K	19	E180K	Neutral
E	180	V	273	E180V	Neutral
G	181	A	63	G181A	Neutral
G	181	E	5	G181E	Neutral
G	181	R	178	G181R	Neutral
G	181	V	820	G181V	Neutral
K	182	E	4	K182E	Neutral
K	182	I	2	K182I	Neutral
K	182	N	5	K182N	Neutral
K	182	R	67	K182R	Neutral
K	182	T	3	K182T	Neutral
Q	183	E	2	Q183E	Neutral
Q	183	H	34	Q183H	Neutral
Q	183	L	8	Q183L	Neutral
Q	183	P	4	Q183P	Neutral
Q	183	R	68	Q183R	Neutral
G	184	A	3	G184A	Neutral
G	184	D	3	G184D	Neutral
G	184	S	43	G184S	Neutral
G	184	V	34	G184V	Neutral
N	185	D	14	N185D	Neutral
N	185	K	4	N185K	Neutral
N	185	S	149	N185S	Neutral
N	185	Y	2	N185Y	Neutral
F	186	L	17	F186L	Neutral
F	186	S	37	F186S	Neutral
F	186	V	4	F186V	Neutral
F	186	Y	3	F186Y	Neutral
K	187	E	2	K187E	Neutral
K	187	N	2	K187N	Neutral
K	187	R	1	K187R	Neutral
N	188	D	3	N188D	Neutral
N	188	H	1	N188H	Neutral
N	188	I	1	N188I	Neutral
N	188	K	2	N188K	Neutral
N	188	S	15	N188S	Neutral
N	188	T	2	N188T	Neutral
L	189	F	945	L189F	Neutral
L	189	I	1	L189I	Neutral
R	190	G	2	R190G	Neutral
R	190	K	29	R190K	Neutral
R	190	M	176	R190M	Neutral
R	190	S	263	R190S	Neutral
R	190	W	1	R190W	Neutral
V	193	A	1	V193A	Neutral
V	193	L	67	V193L	Neutral
F	194	L	1	F194L	Neutral
K	195	R	1	K195R	Neutral
N	196	H	1	N196H	Neutral
N	196	T	1	N196T	Neutral
I	197	D	2	I197D	Neutral
I	197	S	6	I197S	Neutral
I	197	T	7	I197T	Neutral
I	197	V	76	I197V	Neutral
D	198	A	2	D198A	Neutral
D	198	G	271	D198G	Neutral
D	198	H	2	D198H	Neutral
D	198	V	2	D198V	Neutral
D	198	Y	27	D198Y	Neutral
G	199	C	2	G199C	Deleterious
G	199	R	1	G199R	Deleterious
G	199	V	3	G199V	Neutral
Y	200	C	16	Y200C	Neutral
Y	200	H	7	Y200H	Neutral
Y	200	S	1	Y200S	Neutral
K	202	N	7	K202N	Neutral
K	202	R	3	K202R	Neutral
K	202	T	1	K202T	Neutral
I	203	L	5	I203L	Neutral
I	203	M	11	I203M	Neutral
I	203	T	2	I203T	Neutral
I	203	V	12	I203V	Neutral
Y	204	H	8	Y204H	Neutral
S	205	A	2	S205A	Neutral
S	205	F	8	S205F	Neutral
S	205	T	1	S205T	Neutral
K	206	M	1	K206M	Neutral
K	206	R	4	K206R	Neutral
H	207	L	1	H207L	Neutral
H	207	Q	36	H207Q	Neutral
H	207	R	31	H207R	Neutral
H	207	Y	9	H207Y	Neutral
T	208	A	36	T208A	Neutral
T	208	K	1	T208K	Neutral
T	208	M	21	T208M	Neutral
T	208	S	34	T208S	Neutral
P	209	H	12	P209H	Neutral
P	209	L	8	P209L	Neutral
P	209	S	11	P209S	Neutral
P	209	T	1	P209T	Neutral
I	210	L	1	I210L	Neutral
I	210	T	17	I210T	Neutral
I	210	V	21	I210V	Neutral
N	211	D	16	N211D	Neutral
N	211	K	11	N211K	Neutral
N	211	S	11	N211S	Neutral
N	211	T	1	N211T	Neutral
N	211	Y	10	N211Y	Neutral
L	212	F	1	L212F	Neutral
L	212	S	5	L212S	Neutral
V	213	A	38	V213A	Neutral
V	213	D	3	V213D	Neutral
V	213	E	1	V213E	Neutral
V	213	F	2	V213F	Neutral
V	213	G	4	V213G	Neutral
V	213	L	186	V213L	Neutral
V	213	M	18	V213M	Neutral
R	214	C	6	R214C	Neutral
R	214	H	42	R214H	Neutral
R	214	L	308	R214L	Neutral
R	214	S	5	R214S	Neutral
D	215	A	9	D215A	Neutral
D	215	E	2	D215E	Neutral
D	215	G	95	D215G	Neutral
D	215	H	1100	D215H	Neutral
D	215	N	12	D215N	Neutral
D	215	V	66	D215V	Neutral
D	215	Y	322	D215Y	Neutral
L	216	F	292	L216F	Neutral
L	216	I	11	L216I	Neutral
L	216	P	4	L216P	Neutral
L	216	R	1	L216R	Neutral
P	217	H	3	P217H	Neutral
P	217	I	4	P217I	Deleterious
P	217	L	1	P217L	Neutral
P	217	S	10	P217S	Neutral
P	217	T	1	P217T	Neutral
Q	218	E	26	Q218E	Neutral
Q	218	H	178	Q218H	Neutral
Q	218	K	6	Q218K	Neutral
Q	218	L	3	Q218L	Neutral
Q	218	P	1	Q218P	Neutral
Q	218	R	16	Q218R	Neutral
G	219	C	2	G219C	Neutral
G	219	D	11	G219D	Neutral
G	219	F	1	G219F	Neutral
G	219	S	40	G219S	Neutral
G	219	V	2	G219V	Neutral
F	220	I	12	F220I	Neutral
F	220	L	47	F220L	Neutral
F	220	S	1	F220S	Neutral
F	220	V	3	F220V	Neutral
F	220	Y	1	F220Y	Neutral
S	221	A	3	S221A	Neutral
S	221	L	354	S221L	Neutral
S	221	W	5	S221W	Neutral
A	222	F	6	A222F	Neutral
A	222	I	1	A222I	Neutral
A	222	P	4	A222P	Neutral
A	222	S	34	A222S	Neutral
A	222	T	6	A222T	Neutral
A	222	V	95399	A222V	Neutral
L	223	I	1	L223I	Neutral
E	224	G	1	E224G	Neutral
E	224	K	1	E224K	Neutral
E	224	Q	31	E224Q	Neutral
L	226	F	16	L226F	Neutral
L	226	V	4	L226V	Neutral
V	227	A	10	V227A	Neutral
V	227	E	1	V227E	Neutral
V	227	I	11	V227I	Neutral
V	227	L	111	V227L	Neutral
D	228	A	2	D228A	Neutral
D	228	E	1	D228E	Neutral
D	228	G	1	D228G	Neutral
D	228	H	13	D228H	Neutral
D	228	Y	8	D228Y	Neutral
L	229	F	74	L229F	Neutral
L	229	V	1	L229V	Neutral
P	230	L	1	P230L	Neutral
I	231	L	2	I231L	Neutral
I	231	M	3	I231M	Neutral
I	231	T	8	I231T	Neutral
I	231	V	4	I231V	Neutral
G	232	A	1	G232A	Neutral
G	232	C	11	G232C	Deleterious
G	232	S	1	G232S	Neutral
G	232	V	11	G232V	Deleterious
I	233	M	2	I233M	Neutral
I	233	S	1	I233S	Neutral
I	233	V	552	I233V	Neutral
N	234	D	1	N234D	Neutral
N	234	K	2	N234K	Neutral
I	235	T	7	I235T	Neutral
I	235	V	2	I235V	Neutral
T	236	I	1	T236I	Neutral
T	236	S	2	T236S	Neutral
R	237	K	28	R237K	Neutral
R	237	M	1	R237M	Neutral
R	237	S	14	R237S	Neutral
Q	239	H	5	Q239H	Neutral
Q	239	K	12	Q239K	Neutral
Q	239	R	4	Q239R	Neutral
T	240	A	4	T240A	Neutral
T	240	I	115	T240I	Neutral
T	240	N	2	T240N	Neutral
T	240	P	1	T240P	Neutral
T	240	S	33	T240S	Neutral
L	241	I	1	L241I	Neutral
L	241	S	1	L241S	Neutral
L	241	V	1	L241V	Neutral
L	242	F	30	L242F	Neutral
L	242	I	48	L242I	Neutral
L	242	P	18	L242P	Neutral
A	243	D	2	A243D	Neutral
A	243	P	1	A243P	Neutral
A	243	S	114	A243S	Neutral
A	243	V	45	A243V	Neutral
L	244	F	15	L244F	Neutral
L	244	S	5	L244S	Neutral
L	244	V	1	L244V	Neutral
H	245	N	13	H245N	Neutral
H	245	R	39	H245R	Neutral
H	245	Y	480	H245Y	Neutral
R	246	E	1	R246E	Neutral
R	246	G	5	R246G	Neutral
R	246	I	15	R246I	Neutral
R	246	K	19	R246K	Neutral
R	246	S	4	R246S	Neutral
R	246	T	17	R246T	Neutral
S	247	C	1	S247C	Neutral
S	247	G	31	S247G	Neutral
S	247	I	12	S247I	Neutral
S	247	N	22	S247N	Neutral
S	247	R	7	S247R	Neutral
Y	248	C	2	Y248C	Neutral
Y	248	F	3	Y248F	Neutral
Y	248	H	44	Y248H	Neutral
Y	248	N	2	Y248N	Neutral
Y	248	S	8	Y248S	Neutral
L	249	F	22	L249F	Neutral
L	249	S	68	L249S	Neutral
T	250	A	3	T250A	Neutral
T	250	I	28	T250I	Neutral
T	250	N	17	T250N	Neutral
T	250	S	6	T250S	Neutral
P	251	H	73	P251H	Neutral
P	251	L	149	P251L	Neutral
P	251	S	197	P251S	Neutral
P	251	T	5	P251T	Neutral
G	252	D	10	G252D	Neutral
G	252	R	1	G252R	Neutral
G	252	S	13	G252S	Neutral
G	252	V	133	G252V	Neutral
D	253	A	9	D253A	Neutral
D	253	G	1667	D253G	Neutral
D	253	N	35	D253N	Neutral
D	253	V	9	D253V	Neutral
D	253	Y	53	D253Y	Neutral
S	254	A	1	S254A	Neutral
S	254	C	1	S254C	Neutral
S	254	F	567	S254F	Neutral
S	254	Y	15	S254Y	Neutral
S	255	F	882	S255F	Neutral
S	255	P	16	S255P	Neutral
S	255	Y	14	S255Y	Neutral
S	256	A	1	S256A	Neutral
S	256	L	1102	S256L	Neutral
S	256	P	44	S256P	Neutral
S	256	T	2	S256T	Neutral
G	257	C	3	G257C	Neutral
G	257	D	164	G257D	Neutral
G	257	R	2	G257R	Neutral
G	257	S	97	G257S	Neutral
G	257	V	77	G257V	Neutral
W	258	C	28	W258C	Neutral
W	258	F	2	W258F	Neutral
W	258	G	1	W258G	Neutral
W	258	L	304	W258L	Neutral
W	258	R	38	W258R	Neutral
W	258	S	2	W258S	Neutral
T	259	A	7	T259A	Neutral
T	259	I	38	T259I	Neutral
T	259	K	3	T259K	Neutral
T	259	S	3	T259S	Neutral
A	260	D	2	A260D	Neutral
A	260	S	22	A260S	Neutral
A	260	T	3	A260T	Neutral
A	260	V	23	A260V	Neutral
G	261	A	1	G261A	Neutral
G	261	C	22	G261C	Neutral
G	261	D	21	G261D	Neutral
G	261	F	1	G261F	Neutral
G	261	R	186	G261R	Neutral
G	261	S	102	G261S	Neutral
G	261	V	419	G261V	Neutral
A	262	D	3	A262D	Neutral
A	262	G	2	A262G	Neutral
A	262	P	5	A262P	Neutral
A	262	S	5838	A262S	Neutral
A	262	T	11	A262T	Neutral
A	262	V	25	A262V	Neutral
A	263	E	1	A263E	Neutral
A	263	G	1	A263G	Neutral
A	263	S	115	A263S	Neutral
A	263	T	33	A263T	Neutral
A	263	V	86	A263V	Neutral
A	264	D	1	A264D	Neutral
A	264	S	8	A264S	Neutral
A	264	T	6	A264T	Neutral
A	264	V	20	A264V	Neutral
Y	265	C	1	Y265C	Deleterious
Y	265	D	1	Y265D	Deleterious
Y	265	F	1	Y265F	Neutral
Y	265	N	1	Y265N	Deleterious
Y	265	V	1	Y265V	Neutral
Y	266	C	7	Y266C	Deleterious
Y	266	F	1	Y266F	Neutral
Y	266	H	5	Y266H	Neutral
Y	266	S	1	Y266S	Deleterious
V	267	G	1	V267G	Deleterious
V	267	L	25	V267L	Neutral
G	268	C	1	G268C	Neutral
G	268	S	3	G268S	Neutral
Y	269	C	1	Y269C	Neutral
Y	269	H	10	Y269H	Neutral
Y	269	N	1	Y269N	Neutral
Q	271	E	5	Q271E	Neutral
Q	271	K	14	Q271K	Neutral
Q	271	L	8	Q271L	Neutral
Q	271	R	14	Q271R	Neutral
P	272	F	13	P272F	Neutral
P	272	H	24	P272H	Neutral
P	272	L	4227	P272L	Neutral
P	272	R	1	P272R	Neutral
P	272	S	4	P272S	Neutral
P	272	T	6	P272T	Neutral
R	273	K	7	R273K	Neutral
R	273	M	4	R273M	Neutral
R	273	S	21	R273S	Neutral
R	273	T	6	R273T	Neutral
T	274	A	1	T274A	Neutral
T	274	I	25	T274I	Neutral
T	274	N	14	T274N	Neutral
F	275	L	3	F275L	Neutral
F	275	V	2	F275V	Neutral
L	276	I	1	L276I	Neutral
L	276	P	1	L276P	Deleterious
L	276	V	2	L276V	Neutral
K	278	E	2	K278E	Neutral
K	278	I	1	K278I	Neutral
K	278	R	3	K278R	Neutral
Y	279	F	4	Y279F	Neutral
Y	279	N	2	Y279N	Deleterious
N	280	I	1	N280I	Neutral
N	280	S	3	N280S	Neutral
E	281	G	2	E281G	Neutral
E	281	K	2	E281K	Neutral
E	281	Q	54	E281Q	Neutral
E	281	V	66	E281V	Neutral
N	282	H	3	N282H	Neutral
N	282	K	11	N282K	Neutral
N	282	S	4	N282S	Neutral
N	282	T	1	N282T	Neutral
T	284	A	1	T284A	Neutral
T	284	I	28	T284I	Neutral
T	286	A	1	T286A	Neutral
T	286	I	33	T286I	Neutral
T	286	P	4	T286P	Deleterious
D	287	G	45	D287G	Neutral
D	287	N	10	D287N	Neutral
D	287	V	1	D287V	Deleterious
A	288	S	3	A288S	Neutral
A	288	T	2	A288T	Neutral
A	288	V	9	A288V	Neutral
V	289	A	1	V289A	Neutral
V	289	I	115	V289I	Neutral
V	289	L	17	V289L	Neutral
D	290	E	2	D290E	Neutral
D	290	H	1	D290H	Neutral
D	290	V	1	D290V	Deleterious
D	290	Y	2	D290Y	Neutral
A	292	G	4	A292G	Neutral
A	292	S	6	A292S	Neutral
A	292	T	13	A292T	Neutral
L	293	I	1	L293I	Neutral
L	293	P	1	L293P	Neutral
D	294	G	2	D294G	Neutral
D	294	N	1	D294N	Neutral
P	295	L	1	P295L	Deleterious
L	296	H	1	L296H	Deleterious
L	296	I	6	L296I	Neutral
S	297	L	6	S297L	Deleterious
S	297	T	1	S297T	Neutral
E	298	G	1	E298G	Deleterious
E	298	Q	1	E298Q	Neutral
T	299	A	18	T299A	Neutral
T	299	I	297	T299I	Neutral
T	299	K	1	T299K	Neutral
K	300	R	5	K300R	Neutral
C	301	F	2	C301F	Deleterious
L	303	F	34	L303F	Neutral
K	304	E	2	K304E	Neutral
K	304	N	1	K304N	Neutral
K	304	Q	1	K304Q	Neutral
K	304	R	1	K304R	Neutral
S	305	A	1	S305A	Neutral
S	305	F	2	S305F	Deleterious
F	306	I	1	F306I	Deleterious
F	306	L	70	F306L	Deleterious
T	307	A	7	T307A	Neutral
T	307	I	333	T307I	Neutral
T	307	N	9	T307N	Neutral
T	307	S	6	T307S	Neutral
V	308	I	8	V308I	Neutral
V	308	L	428	V308L	Neutral
E	309	A	7	E309A	Neutral
E	309	D	1	E309D	Neutral
E	309	G	4	E309G	Neutral
E	309	K	15	E309K	Neutral
E	309	Q	192	E309Q	Neutral
E	309	V	1	E309V	Neutral
K	310	R	10	K310R	Neutral
K	310	T	1	K310T	Neutral
G	311	E	1	G311E	Deleterious
G	311	R	1	G311R	Deleterious
G	311	V	1	G311V	Deleterious
I	312	F	2	I312F	Neutral
I	312	L	3	I312L	Neutral
I	312	M	3	I312M	Neutral
I	312	V	8	I312V	Neutral
Y	313	I	1	Y313I	Deleterious
Y	313	N	1	Y313N	Deleterious
Q	314	H	4	Q314H	Neutral
Q	314	K	78	Q314K	Neutral
Q	314	L	5	Q314L	Neutral
Q	314	R	3	Q314R	Neutral
T	315	I	9	T315I	Neutral
S	316	A	3	S316A	Neutral
S	316	P	1	S316P	Deleterious
S	316	Y	2	S316Y	Deleterious
N	317	D	1	N317D	Neutral
F	318	L	3	F318L	Deleterious
R	319	S	1	R319S	Neutral
V	320	A	5	V320A	Neutral
V	320	F	12	V320F	Neutral
V	320	G	1	V320G	Neutral
V	320	I	35	V320I	Neutral
V	320	L	2	V320L	Neutral
Q	321	K	7	Q321K	Neutral
Q	321	L	18	Q321L	Neutral
Q	321	R	3	Q321R	Neutral
P	322	A	4	P322A	Neutral
P	322	S	19	P322S	Neutral
T	323	A	5	T323A	Neutral
T	323	I	215	T323I	Neutral
T	323	R	10	T323R	Neutral
T	323	S	1	T323S	Neutral
E	324	A	3	E324A	Neutral
E	324	D	3	E324D	Neutral
E	324	K	8	E324K	Neutral
E	324	Q	16	E324Q	Neutral
E	324	V	26	E324V	Neutral
S	325	A	3	S325A	Neutral
S	325	F	7	S325F	Neutral
S	325	Y	2	S325Y	Neutral
I	326	V	2	I326V	Neutral
V	327	F	1	V327F	Neutral
V	327	I	15	V327I	Neutral
R	328	G	2	R328G	Neutral
F	329	L	5	F329L	Neutral
P	330	A	2	P330A	Neutral
P	330	L	11	P330L	Neutral
P	330	S	263	P330S	Neutral
P	330	T	1	P330T	Neutral
N	331	S	1	N331S	Neutral
N	331	T	10	N331T	Neutral
I	332	V	2	I332V	Neutral
T	333	I	2	T333I	Neutral
T	333	K	2	T333K	Neutral
N	334	D	1	N334D	Neutral
N	334	K	6	N334K	Neutral
L	335	F	14	L335F	Neutral
L	335	S	1	L335S	Neutral
P	337	H	1	P337H	Neutral
P	337	L	4	P337L	Deleterious
P	337	S	11	P337S	Neutral
P	337	T	5	P337T	Neutral
F	338	L	62	F338L	Neutral
F	338	P	1	F338P	Deleterious
G	339	D	53	G339D	Neutral
G	339	S	20	G339S	Neutral
G	339	V	5	G339V	Neutral
E	340	A	9	E340A	Neutral
E	340	D	3	E340D	Neutral
E	340	G	4	E340G	Neutral
E	340	K	7	E340K	Neutral
E	340	Q	1	E340Q	Neutral
V	341	I	36	V341I	Neutral
F	342	C	2	F342C	Neutral
F	342	L	1	F342L	Neutral
A	344	S	114	A344S	Neutral
A	344	T	7	A344T	Neutral
A	344	V	4	A344V	Neutral
T	345	N	1	T345N	Neutral
T	345	S	4	T345S	Neutral
R	346	G	3	R346G	Neutral
R	346	I	15	R346I	Neutral
R	346	K	121	R346K	Neutral
R	346	S	16	R346S	Neutral
R	346	T	3	R346T	Neutral
F	347	L	2	F347L	Neutral
A	348	G	1	A348G	Neutral
A	348	P	8	A348P	Neutral
A	348	Q	1	A348Q	Neutral
A	348	S	85	A348S	Neutral
A	348	T	10	A348T	Neutral
A	348	V	7	A348V	Neutral
S	349	A	1	S349A	Neutral
S	349	P	9	S349P	Neutral
Y	351	C	1	Y351C	Neutral
Y	351	F	3	Y351F	Neutral
Y	351	H	1	Y351H	Neutral
A	352	D	3	A352D	Neutral
A	352	S	115	A352S	Neutral
A	352	V	15	A352V	Neutral
N	354	D	108	N354D	Neutral
N	354	H	3	N354H	Neutral
N	354	K	42	N354K	Neutral
N	354	S	13	N354S	Neutral
K	356	E	1	K356E	Neutral
K	356	M	2	K356M	Neutral
K	356	N	2	K356N	Neutral
K	356	R	33	K356R	Neutral
K	356	T	1	K356T	Neutral
R	357	I	5	R357I	Neutral
R	357	K	91	R357K	Neutral
I	358	L	1	I358L	Neutral
I	358	T	4	I358T	Neutral
I	358	V	5	I358V	Neutral
S	359	G	4	S359G	Neutral
S	359	N	50	S359N	Neutral
S	359	R	6	S359R	Neutral
S	359	T	4	S359T	Neutral
N	360	S	1	N360S	Neutral
C	361	T	10	C361T	Deleterious
V	362	A	1	V362A	Neutral
V	362	F	27	V362F	Neutral
V	362	I	1	V362I	Neutral
V	362	L	3	V362L	Neutral
D	364	N	4	D364N	Neutral
D	364	Y	1	D364Y	Deleterious
Y	365	C	1	Y365C	Neutral
Y	365	H	2	Y365H	Neutral
Y	365	S	1	Y365S	Neutral
S	366	L	2	S366L	Deleterious
S	366	P	1	S366P	Neutral
V	367	A	3	V367A	Neutral
V	367	F	488	V367F	Neutral
V	367	I	22	V367I	Neutral
V	367	L	20	V367L	Neutral
L	368	I	6	L368I	Neutral
Y	369	C	2	Y369C	Neutral
Y	369	H	4	Y369H	Neutral
N	370	H	6	N370H	Neutral
N	370	K	12	N370K	Neutral
N	370	S	43	N370S	Neutral
S	371	F	1	S371F	Neutral
S	371	P	6	S371P	Neutral
S	371	T	8	S371T	Neutral
A	372	P	5	A372P	Neutral
A	372	S	1	A372S	Neutral
A	372	T	5	A372T	Neutral
A	372	V	14	A372V	Neutral
S	373	A	46	S373A	Neutral
S	373	L	66	S373L	Neutral
S	373	P	22	S373P	Neutral
F	374	L	6	F374L	Neutral
F	374	S	1	F374S	Neutral
F	374	Y	1	F374Y	Neutral
S	375	F	5	S375F	Neutral
S	375	P	3	S375P	Neutral
T	376	I	61	T376I	Neutral
T	376	N	5	T376N	Neutral
T	376	S	2	T376S	Neutral
F	377	L	5	F377L	Neutral
K	378	E	1	K378E	Neutral
K	378	M	1	K378M	Neutral
K	378	N	11	K378N	Neutral
K	378	R	5	K378R	Neutral
C	379	F	1	C379F	Deleterious
C	379	S	1	C379S	Deleterious
Y	380	C	1	Y380C	Deleterious
Y	380	F	3	Y380F	Neutral
G	381	R	2	G381R	Deleterious
V	382	A	1	V382A	Neutral
V	382	E	2	V382E	Deleterious
V	382	L	210	V382L	Neutral
P	384	A	2	P384A	Neutral
P	384	L	417	P384L	Neutral
P	384	R	5	P384R	Neutral
P	384	S	94	P384S	Neutral
P	384	T	1	P384T	Neutral
T	385	A	2	T385A	Neutral
T	385	I	164	T385I	Neutral
T	385	N	97	T385N	Neutral
T	385	S	1	T385S	Neutral
K	386	R	1	K386R	Neutral
N	388	S	2	N388S	Neutral
N	388	T	1	N388T	Neutral
D	389	E	10	D389E	Neutral
D	389	H	1	D389H	Neutral
D	389	N	4	D389N	Neutral
L	390	F	10	L390F	Neutral
L	390	H	1	L390H	Neutral
L	390	I	1	L390I	Neutral
L	390	P	1	L390P	Neutral
T	393	I	2	T393I	Neutral
T	393	P	1	T393P	Neutral
N	394	I	2	N394I	Neutral
N	394	T	9	N394T	Neutral
N	394	Y	35	N394Y	Neutral
V	395	A	1	V395A	Neutral
V	395	F	1	V395F	Neutral
V	395	I	5	V395I	Neutral
V	395	L	2	V395L	Neutral
Y	396	F	3	Y396F	Neutral
Y	396	H	1	Y396H	Neutral
A	397	S	1	A397S	Neutral
S	399	P	1	S399P	Neutral
V	401	L	6	V401L	Neutral
I	402	L	5	I402L	Neutral
I	402	V	27	I402V	Neutral
R	403	K	12	R403K	Neutral
R	403	S	1	R403S	Neutral
G	404	A	1	G404A	Neutral
D	405	E	4	D405E	Neutral
D	405	Y	5	D405Y	Neutral
E	406	D	2	E406D	Neutral
E	406	Q	48	E406Q	Neutral
V	407	A	1	V407A	Neutral
V	407	I	3	V407I	Neutral
R	408	G	2	R408G	Neutral
R	408	I	49	R408I	Neutral
R	408	K	40	R408K	Neutral
R	408	S	2	R408S	Neutral
R	408	T	4	R408T	Neutral
Q	409	E	1	Q409E	Neutral
Q	409	L	1	Q409L	Neutral
I	410	L	2	I410L	Neutral
I	410	V	21	I410V	Neutral
A	411	S	54	A411S	Neutral
A	411	T	2	A411T	Neutral
A	411	V	2	A411V	Neutral
P	412	L	1	P412L	Neutral
G	413	E	2	G413E	Deleterious
G	413	R	3	G413R	Deleterious
G	413	V	1	G413V	Deleterious
G	413	W	2	G413W	Deleterious
Q	414	H	1	Q414H	Neutral
Q	414	K	43	Q414K	Neutral
Q	414	L	3	Q414L	Neutral
Q	414	P	1	Q414P	Neutral
Q	414	R	72	Q414R	Neutral
T	415	A	13	T415A	Neutral
T	415	I	2	T415I	Neutral
T	415	N	8	T415N	Neutral
T	415	S	1	T415S	Neutral
K	417	E	1	K417E	Neutral
K	417	N	44	K417N	Neutral
K	417	R	4	K417R	Neutral
K	417	T	225	K417T	Neutral
I	418	V	3	I418V	Neutral
A	419	G	1	A419G	Neutral
A	419	S	19	A419S	Neutral
A	419	T	2	A419T	Neutral
D	420	A	2	D420A	Neutral
D	420	G	2	D420G	Neutral
D	420	N	2	D420N	Neutral
K	424	N	1	K424N	Neutral
L	425	S	1	L425S	Neutral
L	425	V	1	L425V	Neutral
P	426	S	6	P426S	Neutral
P	426	T	2	P426T	Neutral
D	427	A	2	D427A	Neutral
D	427	G	16	D427G	Neutral
D	427	H	7	D427H	Neutral
D	427	N	10	D427N	Neutral
D	427	V	13	D427V	Neutral
D	427	Y	18	D427Y	Neutral
D	428	G	2	D428G	Neutral
D	428	V	2	D428V	Neutral
D	428	Y	1	D428Y	Neutral
T	430	A	3	T430A	Neutral
T	430	I	11	T430I	Neutral
G	431	D	1	G431D	Neutral
C	432	F	1	C432F	Deleterious
V	433	I	5	V433I	Neutral
I	434	M	1	I434M	Neutral
I	434	V	16	I434V	Neutral
A	435	S	9	A435S	Neutral
A	435	T	3	A435T	Neutral
W	436	L	1	W436L	Neutral
N	437	S	2	N437S	Neutral
S	438	A	1	S438A	Neutral
N	439	K	9418	N439K	Neutral
N	439	S	1	N439S	Neutral
N	440	D	2	N440D	Neutral
N	440	I	1	N440I	Neutral
N	440	K	170	N440K	Neutral
N	440	S	2	N440S	Neutral
N	440	T	6	N440T	Neutral
N	440	Y	11	N440Y	Neutral
L	441	F	13	L441F	Neutral
L	441	I	8	L441I	Neutral
S	443	A	7	S443A	Neutral
K	444	M	7	K444M	Neutral
K	444	N	30	K444N	Neutral
K	444	R	32	K444R	Neutral
V	445	A	18	V445A	Neutral
V	445	F	6	V445F	Neutral
V	445	I	6	V445I	Neutral
V	445	L	1	V445L	Neutral
G	446	A	1	G446A	Neutral
G	446	D	2	G446D	Neutral
G	446	S	16	G446S	Neutral
G	446	V	126	G446V	Neutral
G	447	D	2	G447D	Neutral
G	447	S	5	G447S	Neutral
G	447	V	6	G447V	Neutral
N	448	D	1	N448D	Neutral
N	448	K	1	N448K	Neutral
N	448	S	6	N448S	Neutral
N	448	T	3	N448T	Neutral
Y	449	D	1	Y449D	Neutral
Y	449	H	4	Y449H	Neutral
Y	449	N	1	Y449N	Neutral
Y	449	S	1	Y449S	Neutral
N	450	D	2	N450D	Neutral
N	450	K	22	N450K	Neutral
Y	451	H	2	Y451H	Neutral
L	452	M	72	L452M	Neutral
L	452	Q	21	L452Q	Neutral
L	452	R	3322	L452R	Neutral
Y	453	F	970	Y453F	Neutral
Y	453	H	1	Y453H	Neutral
R	454	K	1	R454K	Neutral
L	455	F	80	L455F	Neutral
L	455	S	1	L455S	Neutral
L	455	V	1	L455V	Neutral
F	456	L	6	F456L	Neutral
F	456	Y	1	F456Y	Neutral
R	457	K	2	R457K	Neutral
R	457	T	1	R457T	Neutral
K	458	N	8	K458N	Neutral
K	458	Q	2	K458Q	Neutral
K	458	R	3	K458R	Neutral
S	459	F	37	S459F	Neutral
S	459	P	2	S459P	Neutral
S	459	Y	53	S459Y	Neutral
N	460	I	7	N460I	Neutral
N	460	K	3	N460K	Neutral
N	460	S	3	N460S	Neutral
N	460	T	3	N460T	Neutral
L	461	F	1	L461F	Neutral
L	461	I	1	L461I	Neutral
K	462	E	1	K462E	Neutral
K	462	I	2	K462I	Neutral
K	462	R	2	K462R	Neutral
K	462	T	6	K462T	Neutral
P	463	H	1	P463H	Neutral
P	463	S	29	P463S	Neutral
E	465	D	4	E465D	Neutral
E	465	G	2	E465G	Neutral
R	466	I	1	R466I	Neutral
R	466	K	8	R466K	Neutral
R	466	S	1	R466S	Neutral
D	467	V	1	D467V	Neutral
I	468	F	2	I468F	Neutral
I	468	L	2	I468L	Neutral
I	468	M	1	I468M	Neutral
I	468	T	14	I468T	Neutral
I	468	V	35	I468V	Neutral
S	469	A	1	S469A	Neutral
S	469	L	2	S469L	Neutral
S	469	P	1	S469P	Neutral
T	470	A	12	T470A	Neutral
T	470	I	34	T470I	Neutral
T	470	N	27	T470N	Neutral
E	471	A	5	E471A	Neutral
E	471	D	5	E471D	Neutral
E	471	G	7	E471G	Neutral
E	471	K	2	E471K	Neutral
E	471	Q	29	E471Q	Neutral
E	471	V	1	E471V	Neutral
I	472	L	10	I472L	Neutral
I	472	T	8	I472T	Neutral
I	472	V	12	I472V	Neutral
Y	473	F	2	Y473F	Neutral
Y	473	H	1	Y473H	Neutral
Q	474	H	2	Q474H	Neutral
Q	474	R	1	Q474R	Neutral
A	475	P	1	A475P	Neutral
A	475	S	34	A475S	Neutral
A	475	T	4	A475T	Neutral
A	475	V	110	A475V	Neutral
G	476	A	12	G476A	Neutral
G	476	D	2	G476D	Neutral
G	476	F	1	G476F	Neutral
G	476	S	60	G476S	Neutral
G	476	V	1	G476V	Neutral
S	477	G	17	S477G	Neutral
S	477	I	210	S477I	Neutral
S	477	N	22706	S477N	Neutral
S	477	R	528	S477R	Neutral
S	477	T	5	S477T	Neutral
T	478	A	2	T478A	Neutral
T	478	I	128	T478I	Neutral
T	478	K	1027	T478K	Neutral
T	478	R	75	T478R	Neutral
P	479	H	9	P479H	Neutral
P	479	L	19	P479L	Neutral
P	479	S	165	P479S	Neutral
P	479	T	1	P479T	Neutral
C	480	F	1	C480F	Neutral
N	481	D	12	N481D	Neutral
N	481	K	61	N481K	Neutral
N	481	S	11	N481S	Neutral
N	481	T	1	N481T	Neutral
N	481	Y	4	N481Y	Neutral
G	482	A	1	G482A	Neutral
G	482	R	1	G482R	Neutral
G	482	S	14	G482S	Neutral
V	483	A	59	V483A	Neutral
V	483	F	77	V483F	Neutral
V	483	I	12	V483I	Neutral
V	483	L	3	V483L	Neutral
E	484	A	13	E484A	Neutral
E	484	D	10	E484D	Neutral
E	484	G	15	E484G	Neutral
E	484	K	1790	E484K	Neutral
E	484	Q	76	E484Q	Neutral
G	485	A	1	G485A	Neutral
G	485	R	8	G485R	Neutral
G	485	S	2	G485S	Neutral
G	485	T	1	G485T	Neutral
G	485	V	4	G485V	Neutral
F	486	L	34	F486L	Neutral
F	486	S	1	F486S	Neutral
N	487	T	1	N487T	Neutral
Y	489	C	2	Y489C	Neutral
Y	489	H	1	Y489H	Neutral
F	490	L	31	F490L	Neutral
F	490	S	140	F490S	Neutral
F	490	V	6	F490V	Neutral
F	490	Y	4	F490Y	Neutral
P	491	A	1	P491A	Neutral
P	491	R	1	P491R	Neutral
Q	493	H	2	Q493H	Neutral
Q	493	K	4	Q493K	Neutral
Q	493	L	17	Q493L	Neutral
Q	493	R	8	Q493R	Neutral
S	494	A	4	S494A	Neutral
S	494	L	21	S494L	Neutral
S	494	P	1154	S494P	Neutral
S	494	R	2	S494R	Neutral
S	494	T	2	S494T	Neutral
Y	495	F	1	Y495F	Neutral
G	496	R	3	G496R	Neutral
G	496	S	18	G496S	Neutral
G	496	V	5	G496V	Neutral
Q	498	K	1	Q498K	Neutral
P	499	H	15	P499H	Neutral
P	499	L	3	P499L	Neutral
P	499	R	3	P499R	Neutral
P	499	S	16	P499S	Neutral
P	499	T	1	P499T	Neutral
T	500	S	1	T500S	Neutral
N	501	I	3	N501I	Neutral
N	501	S	8	N501S	Neutral
N	501	T	789	N501T	Neutral
N	501	Y	90970	N501Y	Neutral
G	502	V	1	G502V	Neutral
V	503	A	2	V503A	Neutral
V	503	F	20	V503F	Neutral
V	503	I	9	V503I	Neutral
G	504	D	4	G504D	Neutral
G	504	S	2	G504S	Neutral
G	504	Y	1	G504Y	Neutral
Y	505	H	7	Y505H	Neutral
Y	505	W	5	Y505W	Neutral
Q	506	K	5	Q506K	Neutral
P	507	A	21	P507A	Neutral
P	507	S	5	P507S	Neutral
Y	508	F	1	Y508F	Neutral
Y	508	H	104	Y508H	Neutral
R	509	K	1	R509K	Neutral
V	510	I	1	V510I	Neutral
V	510	L	2	V510L	Neutral
V	511	I	6	V511I	Neutral
V	512	F	3	V512F	Neutral
V	512	I	2	V512I	Neutral
L	513	F	8	L513F	Neutral
L	513	I	1	L513I	Neutral
S	514	F	19	S514F	Neutral
S	514	T	3	S514T	Neutral
S	514	Y	2	S514Y	Neutral
F	515	L	3	F515L	Neutral
E	516	G	3	E516G	Neutral
E	516	Q	43	E516Q	Neutral
L	517	F	27	L517F	Neutral
L	517	I	5	L517I	Neutral
L	517	V	2	L517V	Neutral
L	518	I	7	L518I	Neutral
L	518	P	3	L518P	Neutral
L	518	Q	1	L518Q	Neutral
L	518	S	1	L518S	Neutral
L	518	V	1	L518V	Neutral
H	519	P	4	H519P	Neutral
H	519	Q	3	H519Q	Neutral
H	519	Y	5	H519Y	Neutral
A	520	S	939	A520S	Neutral
A	520	T	2	A520T	Neutral
A	520	V	9	A520V	Neutral
P	521	L	8	P521L	Neutral
P	521	R	27	P521R	Neutral
P	521	S	27	P521S	Neutral
P	521	T	5	P521T	Neutral
A	522	E	2	A522E	Neutral
A	522	G	2	A522G	Neutral
A	522	P	13	A522P	Neutral
A	522	S	319	A522S	Neutral
A	522	V	247	A522V	Neutral
T	523	A	2	T523A	Neutral
T	523	I	5	T523I	Neutral
T	523	N	8	T523N	Neutral
V	524	A	1	V524A	Neutral
V	524	I	2	V524I	Neutral
V	524	L	1	V524L	Neutral
P	527	S	1	P527S	Neutral
K	528	I	3	K528I	Neutral
K	528	R	6	K528R	Neutral
K	529	E	7	K529E	Neutral
K	529	M	10	K529M	Neutral
K	529	N	5	K529N	Neutral
K	529	Q	1	K529Q	Neutral
K	529	R	29	K529R	Neutral
K	529	T	1	K529T	Neutral
S	530	P	2	S530P	Neutral
N	532	D	5	N532D	Neutral
N	532	I	1	N532I	Neutral
N	532	K	4	N532K	Neutral
N	532	S	4	N532S	Neutral
N	532	Y	2	N532Y	Neutral
V	534	F	8	V534F	Neutral
V	534	I	20	V534I	Neutral
V	534	L	2	V534L	Neutral
K	535	T	1	K535T	Neutral
N	536	H	1	N536H	Neutral
N	536	K	3	N536K	Neutral
N	536	S	9	N536S	Neutral
N	536	T	1	N536T	Deleterious
K	537	N	3	K537N	Neutral
K	537	R	6	K537R	Neutral
K	537	T	1	K537T	Neutral
V	539	I	20	V539I	Neutral
V	539	L	1	V539L	Neutral
N	540	D	5	N540D	Neutral
N	540	H	26	N540H	Neutral
N	540	K	2	N540K	Neutral
N	540	S	5	N540S	Neutral
N	540	Y	3	N540Y	Deleterious
F	543	I	3	F543I	Neutral
F	543	L	2	F543L	Neutral
F	543	V	2	F543V	Neutral
G	545	S	1	G545S	Deleterious
L	546	V	7	L546V	Neutral
T	547	A	2	T547A	Deleterious
T	547	I	339	T547I	Deleterious
T	547	K	83	T547K	Deleterious
T	549	A	68	T549A	Neutral
T	549	I	75	T549I	Deleterious
V	551	F	8	V551F	Deleterious
V	551	I	14	V551I	Neutral
L	552	F	25	L552F	Neutral
L	552	I	4	L552I	Neutral
T	553	A	6	T553A	Neutral
T	553	I	56	T553I	Neutral
T	553	N	1	T553N	Neutral
T	553	S	9	T553S	Neutral
E	554	A	2	E554A	Neutral
E	554	D	96	E554D	Neutral
E	554	G	17	E554G	Neutral
E	554	K	5	E554K	Neutral
E	554	Q	21	E554Q	Neutral
E	554	V	7	E554V	Neutral
N	556	D	8	N556D	Neutral
N	556	K	27	N556K	Neutral
N	556	S	3	N556S	Neutral
N	556	Y	1	N556Y	Deleterious
K	558	E	2	K558E	Neutral
K	558	M	2	K558M	Neutral
K	558	N	268	K558N	Neutral
K	558	Q	3	K558Q	Neutral
K	558	R	18	K558R	Neutral
L	560	M	1	L560M	Neutral
L	560	Q	3	L560Q	Neutral
P	561	H	7	P561H	Neutral
P	561	L	6	P561L	Neutral
P	561	S	59	P561S	Neutral
P	561	T	6	P561T	Neutral
F	562	L	1	F562L	Neutral
Q	564	E	1	Q564E	Neutral
Q	564	H	1	Q564H	Neutral
F	565	I	1	F565I	Neutral
F	565	L	166	F565L	Neutral
F	565	S	3	F565S	Neutral
F	565	V	3	F565V	Neutral
G	566	S	20	G566S	Neutral
R	567	G	1	R567G	Neutral
R	567	I	2	R567I	Neutral
R	567	K	62	R567K	Neutral
R	567	S	1	R567S	Neutral
D	568	G	1	D568G	Neutral
D	568	N	7	D568N	Neutral
I	569	F	48	I569F	Neutral
I	569	L	2	I569L	Neutral
I	569	S	3	I569S	Neutral
I	569	T	21	I569T	Neutral
I	569	V	10	I569V	Neutral
A	570	D	89968	A570D	Neutral
A	570	G	1	A570G	Neutral
A	570	S	38	A570S	Neutral
A	570	T	1	A570T	Neutral
A	570	V	142	A570V	Neutral
A	570	Y	4	A570Y	Neutral
D	571	E	4	D571E	Neutral
D	571	Y	1	D571Y	Neutral
T	572	A	8	T572A	Neutral
T	572	I	766	T572I	Neutral
T	572	N	7	T572N	Neutral
T	572	S	7	T572S	Neutral
T	573	A	1	T573A	Neutral
T	573	I	106	T573I	Neutral
T	573	N	1	T573N	Neutral
D	574	H	3	D574H	Neutral
D	574	N	8	D574N	Neutral
D	574	V	1	D574V	Neutral
D	574	Y	377	D574Y	Neutral
A	575	S	151	A575S	Neutral
A	575	T	1	A575T	Neutral
A	575	V	1	A575V	Neutral
V	576	A	2	V576A	Neutral
V	576	I	4	V576I	Neutral
R	577	C	6	R577C	Deleterious
R	577	L	1	R577L	Neutral
P	579	Q	1	P579Q	Neutral
P	579	S	5	P579S	Neutral
P	579	T	1	P579T	Neutral
Q	580	E	1	Q580E	Neutral
Q	580	H	9	Q580H	Neutral
Q	580	K	3	Q580K	Neutral
Q	580	L	1	Q580L	Neutral
Q	580	R	3	Q580R	Neutral
L	582	F	7	L582F	Neutral
E	583	A	31	E583A	Neutral
E	583	D	2709	E583D	Neutral
E	583	Q	81	E583Q	Neutral
E	583	V	1	E583V	Neutral
I	584	L	2	I584L	Neutral
I	584	N	1	I584N	Deleterious
I	584	V	33	I584V	Neutral
L	585	F	59	L585F	Neutral
L	585	I	4	L585I	Neutral
D	586	E	6	D586E	Neutral
D	586	G	1	D586G	Neutral
D	586	N	1	D586N	Neutral
I	587	V	2	I587V	Neutral
T	588	A	9	T588A	Neutral
T	588	I	19	T588I	Neutral
T	588	R	2	T588R	Neutral
T	588	S	51	T588S	Neutral
P	589	S	20	P589S	Deleterious
S	591	A	1	S591A	Neutral
S	591	F	12	S591F	Neutral
F	592	L	3	F592L	Neutral
F	592	S	3	F592S	Neutral
G	593	C	1	G593C	Neutral
G	593	S	1	G593S	Neutral
G	594	S	9	G594S	Neutral
V	595	I	8	V595I	Neutral
S	596	C	2	S596C	Deleterious
S	596	I	9	S596I	Deleterious
S	596	N	3	S596N	Neutral
S	596	R	3	S596R	Neutral
S	596	T	1	S596T	Neutral
V	597	I	2	V597I	Neutral
V	597	L	1	V597L	Neutral
I	598	L	1	I598L	Neutral
I	598	V	4	I598V	Neutral
T	599	I	2	T599I	Neutral
P	600	L	1	P600L	Neutral
P	600	S	2	P600S	Neutral
T	602	A	2	T602A	Neutral
T	602	I	2	T602I	Neutral
N	603	D	2	N603D	Neutral
N	603	H	3	N603H	Neutral
N	603	I	4	N603I	Neutral
N	603	K	2	N603K	Neutral
N	603	S	14	N603S	Neutral
N	603	T	1	N603T	Neutral
N	603	Y	5	N603Y	Neutral
T	604	A	2	T604A	Neutral
T	604	I	46	T604I	Neutral
T	604	N	5	T604N	Neutral
T	604	Y	3	T604Y	Neutral
S	605	C	1	S605C	Neutral
N	606	D	20	N606D	Neutral
N	606	K	6	N606K	Neutral
N	606	S	7	N606S	Neutral
Q	607	H	32	Q607H	Neutral
Q	607	K	1	Q607K	Neutral
Q	607	L	3	Q607L	Neutral
Q	607	R	4	Q607R	Neutral
V	608	F	4	V608F	Neutral
V	608	I	30	V608I	Neutral
A	609	V	1	A609V	Neutral
V	610	F	1	V610F	Neutral
V	610	I	1	V610I	Neutral
L	611	F	22	L611F	Neutral
Y	612	F	14	Y612F	Neutral
Q	613	E	4	Q613E	Neutral
Q	613	H	966	Q613H	Neutral
Q	613	K	2	Q613K	Neutral
Q	613	L	4	Q613L	Neutral
Q	613	R	13	Q613R	Neutral
D	614	A	7	D614A	Neutral
D	614	G	438595	D614G	Neutral
D	614	N	48	D614N	Neutral
D	614	S	10	D614S	Neutral
D	614	V	1	D614V	Neutral
V	615	A	5	V615A	Neutral
V	615	F	36	V615F	Neutral
V	615	I	51	V615I	Neutral
V	615	L	5	V615L	Neutral
N	616	D	1	N616D	Neutral
N	616	K	21	N616K	Neutral
N	616	S	4	N616S	Neutral
T	618	A	9	T618A	Neutral
T	618	I	144	T618I	Neutral
T	618	K	1	T618K	Neutral
T	618	R	9	T618R	Neutral
T	618	S	8	T618S	Neutral
E	619	A	3	E619A	Neutral
E	619	D	3	E619D	Neutral
E	619	G	7	E619G	Neutral
E	619	K	14	E619K	Neutral
E	619	Q	13	E619Q	Neutral
V	620	F	1	V620F	Neutral
P	621	H	6	P621H	Neutral
P	621	L	4	P621L	Neutral
P	621	S	54	P621S	Neutral
V	622	A	44	V622A	Neutral
V	622	F	1189	V622F	Neutral
V	622	I	71	V622I	Neutral
V	622	L	22	V622L	Neutral
A	623	S	122	A623S	Neutral
A	623	T	2	A623T	Neutral
A	623	V	103	A623V	Neutral
I	624	L	1	I624L	Neutral
I	624	M	1	I624M	Neutral
I	624	V	3	I624V	Neutral
H	625	D	1	H625D	Neutral
H	625	P	1	H625P	Neutral
H	625	Q	3	H625Q	Neutral
H	625	R	13	H625R	Neutral
H	625	Y	21	H625Y	Neutral
A	626	S	1056	A626S	Neutral
A	626	T	33	A626T	Neutral
A	626	V	93	A626V	Neutral
D	627	A	3	D627A	Neutral
D	627	E	2	D627E	Neutral
D	627	G	29	D627G	Neutral
D	627	H	17	D627H	Neutral
D	627	N	9	D627N	Neutral
D	627	P	1	D627P	Neutral
D	627	Y	6	D627Y	Neutral
Q	628	E	15	Q628E	Neutral
Q	628	K	5	Q628K	Neutral
Q	628	L	3	Q628L	Neutral
Q	628	R	4	Q628R	Neutral
L	629	F	3	L629F	Neutral
L	629	I	1	L629I	Neutral
L	629	V	1	L629V	Neutral
T	630	A	1	T630A	Neutral
T	630	I	3	T630I	Neutral
T	630	N	1	T630N	Neutral
T	630	S	1	T630S	Neutral
P	631	F	1	P631F	Neutral
P	631	H	3	P631H	Neutral
P	631	L	12	P631L	Neutral
P	631	S	147	P631S	Neutral
T	632	I	19	T632I	Neutral
T	632	N	143	T632N	Neutral
R	634	C	1	R634C	Neutral
R	634	H	3	R634H	Neutral
R	634	L	5	R634L	Neutral
V	635	A	2	V635A	Neutral
V	635	I	15	V635I	Neutral
Y	636	F	4	Y636F	Neutral
Y	636	H	1	Y636H	Neutral
S	637	A	3	S637A	Neutral
S	637	F	5	S637F	Neutral
S	637	Y	1	S637Y	Neutral
T	638	A	23	T638A	Neutral
T	638	I	46	T638I	Neutral
T	638	S	1	T638S	Neutral
G	639	D	3	G639D	Neutral
G	639	S	317	G639S	Neutral
G	639	V	7	G639V	Neutral
S	640	A	6	S640A	Neutral
S	640	F	719	S640F	Neutral
S	640	P	7	S640P	Neutral
S	640	Y	6	S640Y	Neutral
N	641	D	1	N641D	Neutral
N	641	K	13	N641K	Neutral
N	641	S	62	N641S	Neutral
N	641	T	2	N641T	Neutral
N	641	Y	2	N641Y	Neutral
V	642	A	2	V642A	Neutral
V	642	F	22	V642F	Neutral
V	642	G	24	V642G	Neutral
F	643	I	1	F643I	Neutral
F	643	L	33	F643L	Neutral
F	643	Y	2	F643Y	Neutral
T	645	A	1	T645A	Neutral
T	645	I	1	T645I	Neutral
R	646	H	16	R646H	Neutral
R	646	L	11	R646L	Neutral
A	647	P	1	A647P	Neutral
A	647	S	170	A647S	Neutral
A	647	T	4	A647T	Neutral
A	647	V	26	A647V	Neutral
G	648	D	1	G648D	Deleterious
C	649	F	1	C649F	Deleterious
I	651	T	1	I651T	Neutral
I	651	V	13	I651V	Neutral
G	652	A	1	G652A	Neutral
A	653	S	3	A653S	Neutral
A	653	V	228	A653V	Neutral
E	654	A	12	E654A	Neutral
E	654	D	2	E654D	Neutral
E	654	K	72	E654K	Neutral
E	654	Q	347	E654Q	Neutral
E	654	V	29	E654V	Neutral
H	655	N	1	H655N	Neutral
H	655	Q	12	H655Q	Neutral
H	655	R	11	H655R	Neutral
H	655	Y	1483	H655Y	Neutral
V	656	A	2	V656A	Neutral
V	656	F	2	V656F	Neutral
V	656	G	1	V656G	Neutral
V	656	I	5	V656I	Neutral
N	657	D	6	N657D	Neutral
N	657	H	1	N657H	Neutral
N	657	I	3	N657I	Neutral
N	657	K	21	N657K	Neutral
N	657	S	1	N657S	Neutral
N	658	D	27	N658D	Neutral
N	658	K	25	N658K	Neutral
N	658	S	1	N658S	Neutral
N	658	T	6	N658T	Neutral
N	658	Y	9	N658Y	Neutral
S	659	A	1	S659A	Neutral
S	659	L	59	S659L	Neutral
S	659	P	2	S659P	Neutral
S	659	T	2	S659T	Neutral
Y	660	F	58	Y660F	Neutral
Y	660	H	2	Y660H	Neutral
E	661	A	3	E661A	Neutral
E	661	D	30	E661D	Neutral
E	661	G	6	E661G	Neutral
E	661	V	2	E661V	Neutral
I	664	M	2	I664M	Neutral
P	665	S	2	P665S	Neutral
I	666	V	3	I666V	Neutral
G	667	S	1	G667S	Neutral
A	668	S	63	A668S	Neutral
A	668	V	5	A668V	Neutral
G	669	A	2	G669A	Neutral
I	670	L	10	I670L	Neutral
I	670	M	18	I670M	Neutral
I	670	V	25	I670V	Neutral
A	672	S	2	A672S	Neutral
A	672	T	2	A672T	Neutral
A	672	V	213	A672V	Neutral
S	673	G	46	S673G	Neutral
S	673	I	2	S673I	Neutral
S	673	R	4	S673R	Neutral
S	673	T	661	S673T	Neutral
Y	674	F	49	Y674F	Neutral
Q	675	H	2483	Q675H	Neutral
Q	675	K	8	Q675K	Neutral
Q	675	L	3	Q675L	Neutral
Q	675	P	4	Q675P	Neutral
Q	675	R	419	Q675R	Neutral
T	676	A	12	T676A	Neutral
T	676	I	136	T676I	Neutral
T	676	N	4	T676N	Neutral
T	676	P	5	T676P	Neutral
T	676	S	5	T676S	Neutral
Q	677	H	5185	Q677H	Neutral
Q	677	K	5	Q677K	Neutral
Q	677	L	4	Q677L	Neutral
Q	677	P	1083	Q677P	Neutral
Q	677	R	95	Q677R	Neutral
Q	677	Y	11	Q677Y	Neutral
T	678	A	5	T678A	Neutral
T	678	I	206	T678I	Neutral
T	678	N	2	T678N	Neutral
T	678	P	3	T678P	Neutral
T	678	S	1	T678S	Neutral
N	679	D	10	N679D	Neutral
N	679	H	5	N679H	Neutral
N	679	I	3	N679I	Neutral
N	679	K	766	N679K	Neutral
N	679	S	33	N679S	Neutral
N	679	T	6	N679T	Neutral
N	679	Y	6	N679Y	Neutral
S	680	F	72	S680F	Neutral
S	680	P	8	S680P	Neutral
S	680	T	7	S680T	Neutral
P	681	H	95493	P681H	Neutral
P	681	L	149	P681L	Neutral
P	681	R	673	P681R	Neutral
P	681	S	25	P681S	Neutral
P	681	Y	2	P681Y	Neutral
R	682	L	2	R682L	Neutral
R	682	Q	5	R682Q	Neutral
R	682	W	9	R682W	Neutral
R	683	L	12	R683L	Neutral
R	683	P	1	R683P	Neutral
R	683	Q	6	R683Q	Neutral
R	683	W	22	R683W	Neutral
A	684	P	2	A684P	Neutral
A	684	S	9	A684S	Neutral
A	684	T	24	A684T	Neutral
A	684	V	211	A684V	Neutral
R	685	G	1	R685G	Neutral
S	686	G	3	S686G	Neutral
S	686	R	1	S686R	Neutral
V	687	I	53	V687I	Neutral
V	687	L	273	V687L	Neutral
A	688	S	114	A688S	Neutral
A	688	T	30	A688T	Neutral
A	688	V	1531	A688V	Neutral
S	689	G	2	S689G	Neutral
S	689	I	178	S689I	Neutral
S	689	K	4	S689K	Neutral
S	689	N	2	S689N	Neutral
S	689	R	77	S689R	Neutral
Q	690	H	51	Q690H	Neutral
Q	690	K	1	Q690K	Neutral
Q	690	L	5	Q690L	Neutral
Q	690	R	71	Q690R	Neutral
S	691	A	42	S691A	Neutral
S	691	C	2	S691C	Neutral
S	691	F	86	S691F	Neutral
S	691	P	14	S691P	Neutral
S	691	Y	3	S691Y	Neutral
I	692	F	10	I692F	Neutral
I	692	L	2	I692L	Neutral
I	692	M	1	I692M	Neutral
I	692	V	13	I692V	Neutral
I	693	F	2	I693F	Neutral
I	693	V	5	I693V	Neutral
A	694	F	6	A694F	Neutral
A	694	S	12	A694S	Neutral
A	694	T	5	A694T	Neutral
A	694	V	52	A694V	Neutral
T	696	A	1	T696A	Neutral
T	696	S	1	T696S	Neutral
M	697	I	9	M697I	Neutral
M	697	T	2	M697T	Neutral
S	698	A	11	S698A	Neutral
S	698	L	204	S698L	Neutral
L	699	F	3	L699F	Neutral
L	699	I	16	L699I	Neutral
[truncated: 1,541 more rows]
