# Supplementary material for: Natural variants in SARS-CoV-2 Spike protein pinpoint structural and functional hotspots with implications for prophylaxis and therapeutic strategies
Source: Sci Rep. 2021 Jun 23;11:13120. doi: 10.1038/s41598-021-92641-x (PMC8222349; doi:10.1038/s41598-021-92641-x)
Supplement: Supplementary file 3 — Supplementary Information 3. [file 41598_2021_92641_MOESM3_ESM.zip › Supplemental Table 1 3.28.21.xlsx]

## Sheet: Sheet 1 - SequenceCitations
Virus name	Accession No.	Collected	Originating Laboratory	Submitting Laboratory	Authors
hCoV-19/Afghanistan/IMB07956/2020	EPI_ISL_1034760	6/6/20	Bundeswehr Institute of Microbiology	Bundeswehr Institute of Microbiology	Markus Antwerpen et al
hCoV-19/Afghanistan/IMB07960/2020	EPI_ISL_1000999	6/7/20	Bundeswehr Institute of Microbiology	Bundeswehr Institute of Microbiology	Markus Antwerpen et al
hCoV-19/Afghanistan/IMB07962/2020	EPI_ISL_1001000	6/2/20	Bundeswehr Institute of Microbiology	Bundeswehr Institute of Microbiology	Markus Antwerpen et al
hCoV-19/Afghanistan/IMB07964/2020	EPI_ISL_1001001	5/30/20	Bundeswehr Institute of Microbiology	Bundeswehr Institute of Microbiology	Markus Antwerpen et al
hCoV-19/Afghanistan/IMB07966/2020	EPI_ISL_1001002	5/30/20	Bundeswehr Institute of Microbiology	Bundeswehr Institute of Microbiology	Markus Antwerpen et al
hCoV-19/Afghanistan/IMB07970/2020	EPI_ISL_1001004	6/13/20	Bundeswehr Institute of Microbiology	Bundeswehr Institute of Microbiology	Markus Antwerpen et al
hCoV-19/Albania/Cento-30536457/2020	EPI_ISL_815257	9/5/20	Centogene	Centogene	Peter Bauer et al
hCoV-19/Algeria/G0638_2264/2020	EPI_ISL_418241	3/2/20	NIC Viral Respiratory Unit - Institut Pasteur of Algeria	National Reference Center for Viruses of Respiratory Infections, Institut Pasteur, Paris	Mélanie Albert et al
hCoV-19/Algeria/G0640_2265/2020	EPI_ISL_418242	3/8/20	NIC Viral Respiratory Unit - Institut Pasteur of Algeria	National Reference Center for Viruses of Respiratory Infections, Institut Pasteur, Paris	Mélanie Albert et al
hCoV-19/Algeria/G0860_2262/2020	EPI_ISL_420037	3/2/20	NIC Viral Respiratory Unit - Institut Pasteur of Algeria	National Reference Center for Viruses of Respiratory Infections, Institut Pasteur, Paris	Mélanie Albert et al
hCoV-19/Algeria/G33030-8855/2020	EPI_ISL_766868	2020-06	NIC Viral Respiratory Unit - Institut Pasteur of Algeria	National Reference Center for Viruses of Respiratory Infections, Institut Pasteur, Paris	Mélanie Albert et al
hCoV-19/Algeria/G35014-8856/2020	EPI_ISL_766869	6/9/20	NIC Viral Respiratory Unit - Institut Pasteur of Algeria	National Reference Center for Viruses of Respiratory Infections, Institut Pasteur, Paris	Mélanie Albert et al
hCoV-19/Algeria/G35081-8858/2020	EPI_ISL_766870	6/15/20	NIC Viral Respiratory Unit - Institut Pasteur of Algeria	National Reference Center for Viruses of Respiratory Infections, Institut Pasteur, Paris	Mélanie Albert et al
hCoV-19/Algeria/G35155-8850/2020	EPI_ISL_766864	7/15/20	NIC Viral Respiratory Unit - Institut Pasteur of Algeria	National Reference Center for Viruses of Respiratory Infections, Institut Pasteur, Paris	Mélanie Albert et al
hCoV-19/Algeria/G37138-8854/2020	EPI_ISL_766867	6/18/20	NIC Viral Respiratory Unit - Institut Pasteur of Algeria	National Reference Center for Viruses of Respiratory Infections, Institut Pasteur, Paris	Mélanie Albert et al
hCoV-19/Algeria/G37308-8864/2020	EPI_ISL_766875	6/17/20	NIC Viral Respiratory Unit - Institut Pasteur of Algeria	National Reference Center for Viruses of Respiratory Infections, Institut Pasteur, Paris	Mélanie Albert et al
hCoV-19/Algeria/G37318-8849/2020	EPI_ISL_766863	6/15/20	NIC Viral Respiratory Unit - Institut Pasteur of Algeria	National Reference Center for Viruses of Respiratory Infections, Institut Pasteur, Paris	Mélanie Albert et al
hCoV-19/Algeria/G38029-8861/2020	EPI_ISL_766872	6/19/20	NIC Viral Respiratory Unit - Institut Pasteur of Algeria	National Reference Center for Viruses of Respiratory Infections, Institut Pasteur, Paris	Mélanie Albert et al
hCoV-19/Algeria/G38218-8852/2020	EPI_ISL_766865	6/19/20	NIC Viral Respiratory Unit - Institut Pasteur of Algeria	National Reference Center for Viruses of Respiratory Infections, Institut Pasteur, Paris	Mélanie Albert et al
hCoV-19/Algeria/G38599-8859/2020	EPI_ISL_766871	6/20/20	NIC Viral Respiratory Unit - Institut Pasteur of Algeria	National Reference Center for Viruses of Respiratory Infections, Institut Pasteur, Paris	Mélanie Albert et al
hCoV-19/Algeria/G38882-8853/2020	EPI_ISL_766866	6/20/20	NIC Viral Respiratory Unit - Institut Pasteur of Algeria	National Reference Center for Viruses of Respiratory Infections, Institut Pasteur, Paris	Mélanie Albert et al
hCoV-19/Algeria/G40009-8862/2020	EPI_ISL_766873	6/22/20	NIC Viral Respiratory Unit - Institut Pasteur of Algeria	National Reference Center for Viruses of Respiratory Infections, Institut Pasteur, Paris	Mélanie Albert et al
hCoV-19/Algeria/G42452-8847/2020	EPI_ISL_766862	6/24/20	NIC Viral Respiratory Unit - Institut Pasteur of Algeria	National Reference Center for Viruses of Respiratory Infections, Institut Pasteur, Paris	Mélanie Albert et al
hCoV-19/Algeria/G43521-8863/2020	EPI_ISL_766874	6/21/20	NIC Viral Respiratory Unit - Institut Pasteur of Algeria	National Reference Center for Viruses of Respiratory Infections, Institut Pasteur, Paris	Mélanie Albert et al
hCoV-19/Andorra/202552/2020	EPI_ISL_539496	3/13/20	Hospital Nostra Senyora de Meritxell	Instituto de Salud Carlos III	Iglesias-Caballero et al
hCoV-19/Argentina/C121/2020	EPI_ISL_420600	3/7/20	Servicio Virosis Respiratorias-Departamento Virología-INEI	Instituto Nacional Enfermedades Infecciosas C.G.Malbran	Baumeister E. et al
hCoV-19/Argentina/C1374/2020	EPI_ISL_420599	3/18/20	Servicio Virosis Respiratorias-Departamento Virología-INEI	Instituto Nacional Enfermedades Infecciosas C.G.Malbran	Baumeister E. et al
hCoV-19/Argentina/C3013/2020	EPI_ISL_420598	3/22/20	Servicio Virosis Respiratorias-Departamento Virología-INEI	Instituto Nacional Enfermedades Infecciosas C.G.Malbran	Baumeister E. et al
hCoV-19/Argentina/C97133/2020	EPI_ISL_778843	11/20/20	Servicio Virosis Respiratorias-Departamento Virología-INEI	Instituto Nacional Enfermedades Infecciosas C.G.Malbran	Baumeister E. et al
hCoV-19/Argentina/Heritas-HG023/2020	EPI_ISL_615121	5/26/20	Hospital de Pediatría "Prof. Dr. Juan P Garrahan"	Héritas	Cristian Rohr et al
hCoV-19/Argentina/Heritas_HG001/2020	EPI_ISL_476496	4/22/20	Hospital Garrahan	Héritas	Dalmacio Pereyra et al
hCoV-19/Argentina/Heritas_HG006/2020	EPI_ISL_476561	5/7/20	Hospital Garrahan	Héritas	Roberta Crespo et al
hCoV-19/Argentina/Heritas_HG007/2020	EPI_ISL_476565	5/9/20	Hospital de Pediatría "Prof. Dr. Juan P Garrahan"	Héritas	Andrea Mangano et al
hCoV-19/Argentina/Heritas_HG009/2020	EPI_ISL_476568	5/14/20	Hospital de Pediatría "Prof. Dr. Juan P Garrahan"	Héritas	Cristian Rohr et al
hCoV-19/Argentina/Heritas_HG014/2020	EPI_ISL_476563	5/16/20	Hospital de Pediatría "Prof. Dr. Juan P Garrahan"	Héritas	Dalmacio Pereyra et al
hCoV-19/Argentina/Heritas_HG015/2020	EPI_ISL_476567	5/18/20	Hospital de Pediatría "Prof. Dr. Juan P Garrahan"	Héritas	Dalmacio Pereyra et al
hCoV-19/Argentina/Heritas_HG018/2020	EPI_ISL_476571	5/19/20	Hospital de Pediatría "Prof. Dr. Juan P Garrahan"	Héritas	Dalmacio Pereyra et al
hCoV-19/Argentina/Heritas_HG019/2020	EPI_ISL_476573	5/22/20	Hospital de Pediatría "Prof. Dr. Juan P Garrahan"	Héritas	Dalmacio Pereyra et al
hCoV-19/Argentina/INEI006559/2020	EPI_ISL_849185	4/13/20	Servicio Virosis Respiratorias-Departamento Virología-INEI	Instituto Nacional Enfermedades Infecciosas C.G.Malbran	Baumeister E. et al
hCoV-19/Argentina/INEI011115/2020	EPI_ISL_849156	5/5/20	Servicio Virosis Respiratorias-Departamento Virología-INEI	Instituto Nacional Enfermedades Infecciosas C.G.Malbran	Baumeister E. et al
hCoV-19/Argentina/INEI011213/2020	EPI_ISL_849189	5/6/20	Servicio Virosis Respiratorias-Departamento Virología-INEI	Instituto Nacional Enfermedades Infecciosas C.G.Malbran	Baumeister E. et al
hCoV-19/Argentina/INEI011302/2020	EPI_ISL_849157	5/7/20	Servicio Virosis Respiratorias-Departamento Virología-INEI	Instituto Nacional Enfermedades Infecciosas C.G.Malbran	Baumeister E. et al
hCoV-19/Argentina/INEI011343/2020	EPI_ISL_849190	5/7/20	Servicio Virosis Respiratorias-Departamento Virología-INEI	Instituto Nacional Enfermedades Infecciosas C.G.Malbran	Baumeister E. et al
hCoV-19/Argentina/INEI011518/2020	EPI_ISL_849160	5/8/20	Servicio Virosis Respiratorias-Departamento Virología-INEI	Instituto Nacional Enfermedades Infecciosas C.G.Malbran	Baumeister E. et al
hCoV-19/Argentina/INEI011534/2020	EPI_ISL_849161	5/8/20	Servicio Virosis Respiratorias-Departamento Virología-INEI	Instituto Nacional Enfermedades Infecciosas C.G.Malbran	Baumeister E. et al
hCoV-19/Argentina/INEI011535/2020	EPI_ISL_849162	5/8/20	Servicio Virosis Respiratorias-Departamento Virología-INEI	Instituto Nacional Enfermedades Infecciosas C.G.Malbran	Baumeister E. et al
hCoV-19/Argentina/INEI011545/2020	EPI_ISL_849164	5/8/20	Servicio Virosis Respiratorias-Departamento Virología-INEI	Instituto Nacional Enfermedades Infecciosas C.G.Malbran	Baumeister E. et al
hCoV-19/Argentina/INEI011714/2020	EPI_ISL_849165	5/10/20	Servicio Virosis Respiratorias-Departamento Virología-INEI	Instituto Nacional Enfermedades Infecciosas C.G.Malbran	Baumeister E. et al
hCoV-19/Argentina/INEI011717/2020	EPI_ISL_849166	5/10/20	Servicio Virosis Respiratorias-Departamento Virología-INEI	Instituto Nacional Enfermedades Infecciosas C.G.Malbran	Baumeister E. et al
hCoV-19/Argentina/INEI011808/2020	EPI_ISL_849194	5/11/20	Servicio Virosis Respiratorias-Departamento Virología-INEI	Instituto Nacional Enfermedades Infecciosas C.G.Malbran	Baumeister E. et al
hCoV-19/Argentina/INEI011923/2020	EPI_ISL_849195	5/12/20	Servicio Virosis Respiratorias-Departamento Virología-INEI	Instituto Nacional Enfermedades Infecciosas C.G.Malbran	Baumeister E. et al
hCoV-19/Argentina/INEI011944/2020	EPI_ISL_849167	5/12/20	Servicio Virosis Respiratorias-Departamento Virología-INEI	Instituto Nacional Enfermedades Infecciosas C.G.Malbran	Baumeister E. et al
hCoV-19/Argentina/INEI012181/2020	EPI_ISL_849187	5/14/20	Servicio Virosis Respiratorias-Departamento Virología-INEI	Instituto Nacional Enfermedades Infecciosas C.G.Malbran	Baumeister E. et al
hCoV-19/Argentina/INEI012182/2020	EPI_ISL_849168	5/14/20	Servicio Virosis Respiratorias-Departamento Virología-INEI	Instituto Nacional Enfermedades Infecciosas C.G.Malbran	Baumeister E. et al
hCoV-19/Argentina/INEI012183/2020	EPI_ISL_849169	5/14/20	Servicio Virosis Respiratorias-Departamento Virología-INEI	Instituto Nacional Enfermedades Infecciosas C.G.Malbran	Baumeister E. et al
hCoV-19/Argentina/INEI012203/2020	EPI_ISL_849170	5/14/20	Servicio Virosis Respiratorias-Departamento Virología-INEI	Instituto Nacional Enfermedades Infecciosas C.G.Malbran	Baumeister E. et al
hCoV-19/Argentina/INEI012243/2020	EPI_ISL_849197	5/14/20	Servicio Virosis Respiratorias-Departamento Virología-INEI	Instituto Nacional Enfermedades Infecciosas C.G.Malbran	Baumeister E. et al
hCoV-19/Argentina/INEI012369/2020	EPI_ISL_849172	5/15/20	Servicio Virosis Respiratorias-Departamento Virología-INEI	Instituto Nacional Enfermedades Infecciosas C.G.Malbran	Baumeister E. et al
hCoV-19/Argentina/INEI012558/2020	EPI_ISL_849173	5/16/20	Servicio Virosis Respiratorias-Departamento Virología-INEI	Instituto Nacional Enfermedades Infecciosas C.G.Malbran	Baumeister E. et al
hCoV-19/Argentina/INEI012559/2020	EPI_ISL_849174	5/16/20	Servicio Virosis Respiratorias-Departamento Virología-INEI	Instituto Nacional Enfermedades Infecciosas C.G.Malbran	Baumeister E. et al
hCoV-19/Argentina/INEI012658/2020	EPI_ISL_849175	5/17/20	Servicio Virosis Respiratorias-Departamento Virología-INEI	Instituto Nacional Enfermedades Infecciosas C.G.Malbran	Baumeister E. et al
hCoV-19/Argentina/INEI012671/2020	EPI_ISL_849177	5/17/20	Servicio Virosis Respiratorias-Departamento Virología-INEI	Instituto Nacional Enfermedades Infecciosas C.G.Malbran	Baumeister E. et al
hCoV-19/Argentina/INEI013032/2020	EPI_ISL_849178	5/19/20	Servicio Virosis Respiratorias-Departamento Virología-INEI	Instituto Nacional Enfermedades Infecciosas C.G.Malbran	Baumeister E. et al
hCoV-19/Argentina/INEI013074/2020	EPI_ISL_849179	5/19/20	Servicio Virosis Respiratorias-Departamento Virología-INEI	Instituto Nacional Enfermedades Infecciosas C.G.Malbran	Baumeister E. et al
hCoV-19/Argentina/INEI013075/2020	EPI_ISL_849180	5/19/20	Servicio Virosis Respiratorias-Departamento Virología-INEI	Instituto Nacional Enfermedades Infecciosas C.G.Malbran	Baumeister E. et al
hCoV-19/Argentina/INEI013249/2020	EPI_ISL_849200	5/20/20	Servicio Virosis Respiratorias-Departamento Virología-INEI	Instituto Nacional Enfermedades Infecciosas C.G.Malbran	Baumeister E. et al
hCoV-19/Argentina/INEI013400/2020	EPI_ISL_849201	5/21/20	Servicio Virosis Respiratorias-Departamento Virología-INEI	Instituto Nacional Enfermedades Infecciosas C.G.Malbran	Baumeister E. et al
hCoV-19/Argentina/INEI013407/2020	EPI_ISL_849202	5/21/20	Servicio Virosis Respiratorias-Departamento Virología-INEI	Instituto Nacional Enfermedades Infecciosas C.G.Malbran	Baumeister E. et al
hCoV-19/Argentina/INEI013421/2020	EPI_ISL_849182	5/21/20	Servicio Virosis Respiratorias-Departamento Virología-INEI	Instituto Nacional Enfermedades Infecciosas C.G.Malbran	Baumeister E. et al
hCoV-19/Argentina/INEI013657/2020	EPI_ISL_849204	5/22/20	Servicio Virosis Respiratorias-Departamento Virología-INEI	Instituto Nacional Enfermedades Infecciosas C.G.Malbran	Baumeister E. et al
hCoV-19/Argentina/INEI013659/2020	EPI_ISL_849183	5/22/20	Servicio Virosis Respiratorias-Departamento Virología-INEI	Instituto Nacional Enfermedades Infecciosas C.G.Malbran	Baumeister E. et al
hCoV-19/Argentina/INEI013809/2020	EPI_ISL_849184	5/23/20	Servicio Virosis Respiratorias-Departamento Virología-INEI	Instituto Nacional Enfermedades Infecciosas C.G.Malbran	Baumeister E. et al
hCoV-19/Argentina/INEI020955/2020	EPI_ISL_849319	6/11/20	Servicio Virosis Respiratorias-Departamento Virología-INEI	Instituto Nacional Enfermedades Infecciosas C.G.Malbran	Baumeister E. et al
hCoV-19/Argentina/INEI021845/2020	EPI_ISL_849308	6/17/20	Servicio Virosis Respiratorias-Departamento Virología-INEI	Instituto Nacional Enfermedades Infecciosas C.G.Malbran	Baumeister E. et al
hCoV-19/Argentina/INEI022890/2020	EPI_ISL_849310	6/22/20	Servicio Virosis Respiratorias-Departamento Virología-INEI	Instituto Nacional Enfermedades Infecciosas C.G.Malbran	Baumeister E. et al
hCoV-19/Argentina/INEI031614/2020	EPI_ISL_849320	7/4/20	Servicio Virosis Respiratorias-Departamento Virología-INEI	Instituto Nacional Enfermedades Infecciosas C.G.Malbran	Baumeister E. et al
hCoV-19/Argentina/INEI031619/2020	EPI_ISL_849311	7/4/20	Servicio Virosis Respiratorias-Departamento Virología-INEI	Instituto Nacional Enfermedades Infecciosas C.G.Malbran	Baumeister E. et al
hCoV-19/Argentina/INEI041082/2020	EPI_ISL_849314	6/24/20	Servicio Virosis Respiratorias-Departamento Virología-INEI	Instituto Nacional Enfermedades Infecciosas C.G.Malbran	Baumeister E. et al
hCoV-19/Argentina/INEI041590/2020	EPI_ISL_849315	6/26/20	Servicio Virosis Respiratorias-Departamento Virología-INEI	Instituto Nacional Enfermedades Infecciosas C.G.Malbran	Baumeister E. et al
hCoV-19/Argentina/INEI041592/2020	EPI_ISL_849316	6/26/20	Servicio Virosis Respiratorias-Departamento Virología-INEI	Instituto Nacional Enfermedades Infecciosas C.G.Malbran	Baumeister E. et al
hCoV-19/Argentina/INEI082860/2020	EPI_ISL_849373	10/8/20	Servicio Virosis Respiratorias-Departamento Virología-INEI	Instituto Nacional Enfermedades Infecciosas C.G.Malbran	Baumeister E. et al
hCoV-19/Argentina/INEI082862/2020	EPI_ISL_849374	10/8/20	Servicio Virosis Respiratorias-Departamento Virología-INEI	Instituto Nacional Enfermedades Infecciosas C.G.Malbran	Baumeister E. et al
hCoV-19/Argentina/INEI082916/2020	EPI_ISL_849375	10/8/20	Servicio Virosis Respiratorias-Departamento Virología-INEI	Instituto Nacional Enfermedades Infecciosas C.G.Malbran	Baumeister E. et al
hCoV-19/Argentina/INEI092516/2020	EPI_ISL_849376	10/9/20	Servicio Virosis Respiratorias-Departamento Virología-INEI	Instituto Nacional Enfermedades Infecciosas C.G.Malbran	Baumeister E. et al
hCoV-19/Argentina/INEI092571/2020	EPI_ISL_849377	10/9/20	Servicio Virosis Respiratorias-Departamento Virología-INEI	Instituto Nacional Enfermedades Infecciosas C.G.Malbran	Baumeister E. et al
hCoV-19/Argentina/INEI092593/2020	EPI_ISL_849379	10/9/20	Servicio Virosis Respiratorias-Departamento Virología-INEI	Instituto Nacional Enfermedades Infecciosas C.G.Malbran	Baumeister E. et al
hCoV-19/Argentina/INEI092810/2020	EPI_ISL_849380	10/10/20	Servicio Virosis Respiratorias-Departamento Virología-INEI	Instituto Nacional Enfermedades Infecciosas C.G.Malbran	Baumeister E. et al
hCoV-19/Argentina/INEI092813/2020	EPI_ISL_849381	10/10/20	Servicio Virosis Respiratorias-Departamento Virología-INEI	Instituto Nacional Enfermedades Infecciosas C.G.Malbran	Baumeister E. et al
hCoV-19/Argentina/INEI092843/2020	EPI_ISL_849382	10/9/20	Servicio Virosis Respiratorias-Departamento Virología-INEI	Instituto Nacional Enfermedades Infecciosas C.G.Malbran	Baumeister E. et al
hCoV-19/Argentina/INEI095222/2020	EPI_ISL_849350	10/16/20	Servicio Virosis Respiratorias-Departamento Virología-INEI	Instituto Nacional Enfermedades Infecciosas C.G.Malbran	Baumeister E. et al
hCoV-19/Argentina/INEI095228/2020	EPI_ISL_849351	10/16/20	Servicio Virosis Respiratorias-Departamento Virología-INEI	Instituto Nacional Enfermedades Infecciosas C.G.Malbran	Baumeister E. et al
hCoV-19/Argentina/INEI095276/2020	EPI_ISL_849352	10/19/20	Servicio Virosis Respiratorias-Departamento Virología-INEI	Instituto Nacional Enfermedades Infecciosas C.G.Malbran	Baumeister E. et al
hCoV-19/Argentina/INEI095283/2020	EPI_ISL_849353	10/15/20	Servicio Virosis Respiratorias-Departamento Virología-INEI	Instituto Nacional Enfermedades Infecciosas C.G.Malbran	Baumeister E. et al
hCoV-19/Argentina/INEI095287/2020	EPI_ISL_849354	10/15/20	Servicio Virosis Respiratorias-Departamento Virología-INEI	Instituto Nacional Enfermedades Infecciosas C.G.Malbran	Baumeister E. et al
hCoV-19/Argentina/INEI095357/2020	EPI_ISL_849355	10/19/20	Servicio Virosis Respiratorias-Departamento Virología-INEI	Instituto Nacional Enfermedades Infecciosas C.G.Malbran	Baumeister E. et al
hCoV-19/Argentina/INEI095413/2020	EPI_ISL_849356	10/19/20	Servicio Virosis Respiratorias-Departamento Virología-INEI	Instituto Nacional Enfermedades Infecciosas C.G.Malbran	Baumeister E. et al
hCoV-19/Argentina/INEI095421/2020	EPI_ISL_849357	10/16/20	Servicio Virosis Respiratorias-Departamento Virología-INEI	Instituto Nacional Enfermedades Infecciosas C.G.Malbran	Baumeister E. et al
hCoV-19/Argentina/INEI095450/2020	EPI_ISL_849358	10/19/20	Servicio Virosis Respiratorias-Departamento Virología-INEI	Instituto Nacional Enfermedades Infecciosas C.G.Malbran	Baumeister E. et al
hCoV-19/Argentina/INEI095503/2020	EPI_ISL_849359	10/20/20	Servicio Virosis Respiratorias-Departamento Virología-INEI	Instituto Nacional Enfermedades Infecciosas C.G.Malbran	Baumeister E. et al
hCoV-19/Argentina/INEI095573/2020	EPI_ISL_849360	10/16/20	Servicio Virosis Respiratorias-Departamento Virología-INEI	Instituto Nacional Enfermedades Infecciosas C.G.Malbran	Baumeister E. et al
hCoV-19/Argentina/INEI095579/2020	EPI_ISL_849361	10/16/20	Servicio Virosis Respiratorias-Departamento Virología-INEI	Instituto Nacional Enfermedades Infecciosas C.G.Malbran	Baumeister E. et al
hCoV-19/Argentina/INEI095674/2020	EPI_ISL_849362	10/17/20	Servicio Virosis Respiratorias-Departamento Virología-INEI	Instituto Nacional Enfermedades Infecciosas C.G.Malbran	Baumeister E. et al
hCoV-19/Argentina/INEI095695/2020	EPI_ISL_849363	10/16/20	Servicio Virosis Respiratorias-Departamento Virología-INEI	Instituto Nacional Enfermedades Infecciosas C.G.Malbran	Baumeister E. et al
hCoV-19/Argentina/INEI095845/2020	EPI_ISL_849364	10/22/20	Servicio Virosis Respiratorias-Departamento Virología-INEI	Instituto Nacional Enfermedades Infecciosas C.G.Malbran	Baumeister E. et al
hCoV-19/Argentina/INEI095952/2020	EPI_ISL_849365	10/21/20	Servicio Virosis Respiratorias-Departamento Virología-INEI	Instituto Nacional Enfermedades Infecciosas C.G.Malbran	Baumeister E. et al
hCoV-19/Argentina/INEI095955/2020	EPI_ISL_849366	10/21/20	Servicio Virosis Respiratorias-Departamento Virología-INEI	Instituto Nacional Enfermedades Infecciosas C.G.Malbran	Baumeister E. et al
hCoV-19/Argentina/INEI095994/2020	EPI_ISL_849367	10/18/20	Servicio Virosis Respiratorias-Departamento Virología-INEI	Instituto Nacional Enfermedades Infecciosas C.G.Malbran	Baumeister E. et al
hCoV-19/Argentina/INEI096021/2020	EPI_ISL_849368	10/22/20	Servicio Virosis Respiratorias-Departamento Virología-INEI	Instituto Nacional Enfermedades Infecciosas C.G.Malbran	Baumeister E. et al
hCoV-19/Argentina/INEI096022/2020	EPI_ISL_849369	10/22/20	Servicio Virosis Respiratorias-Departamento Virología-INEI	Instituto Nacional Enfermedades Infecciosas C.G.Malbran	Baumeister E. et al
hCoV-19/Argentina/INEI096077/2020	EPI_ISL_849370	10/23/20	Servicio Virosis Respiratorias-Departamento Virología-INEI	Instituto Nacional Enfermedades Infecciosas C.G.Malbran	Baumeister E. et al
hCoV-19/Argentina/INEI096084/2020	EPI_ISL_849371	10/24/20	Servicio Virosis Respiratorias-Departamento Virología-INEI	Instituto Nacional Enfermedades Infecciosas C.G.Malbran	Baumeister E. et al
hCoV-19/Argentina/INEI096204/2020	EPI_ISL_849372	10/26/20	Servicio Virosis Respiratorias-Departamento Virología-INEI	Instituto Nacional Enfermedades Infecciosas C.G.Malbran	Baumeister E. et al
hCoV-19/Argentina/INEI096222/2020	EPI_ISL_856790	10/27/20	Servicio Virosis Respiratorias-Departamento Virología-INEI	Instituto Nacional Enfermedades Infecciosas C.G.Malbran	Baumeister E. et al
hCoV-19/Argentina/INEI096223/2020	EPI_ISL_856791	10/27/20	Servicio Virosis Respiratorias-Departamento Virología-INEI	Instituto Nacional Enfermedades Infecciosas C.G.Malbran	Baumeister E. et al
hCoV-19/Argentina/INEI096269/2020	EPI_ISL_856792	10/28/20	Servicio Virosis Respiratorias-Departamento Virología-INEI	Instituto Nacional Enfermedades Infecciosas C.G.Malbran	Baumeister E. et al
hCoV-19/Argentina/INEI096300/2020	EPI_ISL_856793	10/28/20	Servicio Virosis Respiratorias-Departamento Virología-INEI	Instituto Nacional Enfermedades Infecciosas C.G.Malbran	Baumeister E. et al
hCoV-19/Argentina/INEI096305/2020	EPI_ISL_856794	10/31/20	Servicio Virosis Respiratorias-Departamento Virología-INEI	Instituto Nacional Enfermedades Infecciosas C.G.Malbran	Baumeister E. et al
hCoV-19/Argentina/INEI096315/2020	EPI_ISL_856795	10/31/20	Servicio Virosis Respiratorias-Departamento Virología-INEI	Instituto Nacional Enfermedades Infecciosas C.G.Malbran	Baumeister E. et al
hCoV-19/Argentina/INEI096359/2020	EPI_ISL_856796	10/30/20	Servicio Virosis Respiratorias-Departamento Virología-INEI	Instituto Nacional Enfermedades Infecciosas C.G.Malbran	Baumeister E. et al
hCoV-19/Argentina/INEI096369/2020	EPI_ISL_856797	11/2/20	Servicio Virosis Respiratorias-Departamento Virología-INEI	Instituto Nacional Enfermedades Infecciosas C.G.Malbran	Baumeister E. et al
hCoV-19/Argentina/INEI096397/2020	EPI_ISL_856798	11/2/20	Servicio Virosis Respiratorias-Departamento Virología-INEI	Instituto Nacional Enfermedades Infecciosas C.G.Malbran	Baumeister E. et al
hCoV-19/Argentina/INEI096418/2020	EPI_ISL_856799	11/3/20	Servicio Virosis Respiratorias-Departamento Virología-INEI	Instituto Nacional Enfermedades Infecciosas C.G.Malbran	Baumeister E. et al
hCoV-19/Argentina/INEI096492/2020	EPI_ISL_856800	11/4/20	Servicio Virosis Respiratorias-Departamento Virología-INEI	Instituto Nacional Enfermedades Infecciosas C.G.Malbran	Baumeister E. et al
hCoV-19/Argentina/INEI097130/2020	EPI_ISL_856760	11/18/20	Servicio Virosis Respiratorias-Departamento Virología-INEI	Instituto Nacional Enfermedades Infecciosas C.G.Malbran	Baumeister E. et al
hCoV-19/Argentina/INEI097145/2020	EPI_ISL_856761	11/20/20	Servicio Virosis Respiratorias-Departamento Virología-INEI	Instituto Nacional Enfermedades Infecciosas C.G.Malbran	Baumeister E. et al
hCoV-19/Argentina/INEI097148/2020	EPI_ISL_856762	11/20/20	Servicio Virosis Respiratorias-Departamento Virología-INEI	Instituto Nacional Enfermedades Infecciosas C.G.Malbran	Baumeister E. et al
hCoV-19/Argentina/INEI097176/2020	EPI_ISL_856763	11/20/20	Servicio Virosis Respiratorias-Departamento Virología-INEI	Instituto Nacional Enfermedades Infecciosas C.G.Malbran	Baumeister E. et al
hCoV-19/Argentina/INEI097191/2020	EPI_ISL_856764	11/25/20	Servicio Virosis Respiratorias-Departamento Virología-INEI	Instituto Nacional Enfermedades Infecciosas C.G.Malbran	Baumeister E. et al
hCoV-19/Argentina/INEI097210/2020	EPI_ISL_856765	11/24/20	Servicio Virosis Respiratorias-Departamento Virología-INEI	Instituto Nacional Enfermedades Infecciosas C.G.Malbran	Baumeister E. et al
hCoV-19/Argentina/INEI097339/2020	EPI_ISL_856766	11/26/20	Servicio Virosis Respiratorias-Departamento Virología-INEI	Instituto Nacional Enfermedades Infecciosas C.G.Malbran	Baumeister E. et al
hCoV-19/Argentina/INEI097370/2020	EPI_ISL_856767	11/25/20	Servicio Virosis Respiratorias-Departamento Virología-INEI	Instituto Nacional Enfermedades Infecciosas C.G.Malbran	Baumeister E. et al
hCoV-19/Argentina/INEI097373/2020	EPI_ISL_856768	11/25/20	Servicio Virosis Respiratorias-Departamento Virología-INEI	Instituto Nacional Enfermedades Infecciosas C.G.Malbran	Baumeister E. et al
hCoV-19/Argentina/INEI097375/2020	EPI_ISL_856769	11/25/20	Servicio Virosis Respiratorias-Departamento Virología-INEI	Instituto Nacional Enfermedades Infecciosas C.G.Malbran	Baumeister E. et al
hCoV-19/Argentina/INEI097378/2020	EPI_ISL_856770	11/25/20	Servicio Virosis Respiratorias-Departamento Virología-INEI	Instituto Nacional Enfermedades Infecciosas C.G.Malbran	Baumeister E. et al
hCoV-19/Argentina/INEI097387/2020	EPI_ISL_856771	11/28/20	Servicio Virosis Respiratorias-Departamento Virología-INEI	Instituto Nacional Enfermedades Infecciosas C.G.Malbran	Baumeister E. et al
hCoV-19/Argentina/INEI097659/2020	EPI_ISL_856772	12/1/20	Servicio Virosis Respiratorias-Departamento Virología-INEI	Instituto Nacional Enfermedades Infecciosas C.G.Malbran	Baumeister E. et al
hCoV-19/Argentina/INEI097697/2020	EPI_ISL_856773	12/2/20	Servicio Virosis Respiratorias-Departamento Virología-INEI	Instituto Nacional Enfermedades Infecciosas C.G.Malbran	Baumeister E. et al
hCoV-19/Argentina/INEI097811/2020	EPI_ISL_856774	12/3/20	Servicio Virosis Respiratorias-Departamento Virología-INEI	Instituto Nacional Enfermedades Infecciosas C.G.Malbran	Baumeister E. et al
hCoV-19/Argentina/INEI097815/2020	EPI_ISL_856775	12/3/20	Servicio Virosis Respiratorias-Departamento Virología-INEI	Instituto Nacional Enfermedades Infecciosas C.G.Malbran	Baumeister E. et al
hCoV-19/Argentina/INEI098414/2020	EPI_ISL_856776	12/9/20	Servicio Virosis Respiratorias-Departamento Virología-INEI	Instituto Nacional Enfermedades Infecciosas C.G.Malbran	Baumeister E. et al
hCoV-19/Argentina/INEI098418/2020	EPI_ISL_856777	12/4/20	Servicio Virosis Respiratorias-Departamento Virología-INEI	Instituto Nacional Enfermedades Infecciosas C.G.Malbran	Baumeister E. et al
hCoV-19/Argentina/INEI098420/2020	EPI_ISL_856778	12/4/20	Servicio Virosis Respiratorias-Departamento Virología-INEI	Instituto Nacional Enfermedades Infecciosas C.G.Malbran	Baumeister E. et al
hCoV-19/Argentina/INEI098437/2020	EPI_ISL_856779	12/6/20	Servicio Virosis Respiratorias-Departamento Virología-INEI	Instituto Nacional Enfermedades Infecciosas C.G.Malbran	Baumeister E. et al
hCoV-19/Argentina/INEI098447/2020	EPI_ISL_856780	12/9/20	Servicio Virosis Respiratorias-Departamento Virología-INEI	Instituto Nacional Enfermedades Infecciosas C.G.Malbran	Baumeister E. et al
hCoV-19/Argentina/INEI098448/2020	EPI_ISL_856781	12/9/20	Servicio Virosis Respiratorias-Departamento Virología-INEI	Instituto Nacional Enfermedades Infecciosas C.G.Malbran	Baumeister E. et al
hCoV-19/Argentina/INEI098454/2020	EPI_ISL_856782	12/9/20	Servicio Virosis Respiratorias-Departamento Virología-INEI	Instituto Nacional Enfermedades Infecciosas C.G.Malbran	Baumeister E. et al
hCoV-19/Argentina/INEI098490/2020	EPI_ISL_856783	12/10/20	Servicio Virosis Respiratorias-Departamento Virología-INEI	Instituto Nacional Enfermedades Infecciosas C.G.Malbran	Baumeister E. et al
hCoV-19/Argentina/INEI098521/2020	EPI_ISL_856784	12/11/20	Servicio Virosis Respiratorias-Departamento Virología-INEI	Instituto Nacional Enfermedades Infecciosas C.G.Malbran	Baumeister E. et al
hCoV-19/Argentina/INEI098536/2020	EPI_ISL_856785	12/15/20	Servicio Virosis Respiratorias-Departamento Virología-INEI	Instituto Nacional Enfermedades Infecciosas C.G.Malbran	Baumeister E. et al
hCoV-19/Argentina/INEI098554/2020	EPI_ISL_856786	12/13/20	Servicio Virosis Respiratorias-Departamento Virología-INEI	Instituto Nacional Enfermedades Infecciosas C.G.Malbran	Baumeister E. et al
hCoV-19/Argentina/INEI098558/2020	EPI_ISL_856787	12/14/20	Servicio Virosis Respiratorias-Departamento Virología-INEI	Instituto Nacional Enfermedades Infecciosas C.G.Malbran	Baumeister E. et al
hCoV-19/Argentina/INEI098603/2020	EPI_ISL_856788	12/16/20	Servicio Virosis Respiratorias-Departamento Virología-INEI	Instituto Nacional Enfermedades Infecciosas C.G.Malbran	Baumeister E. et al
hCoV-19/Argentina/INEI098730/2020	EPI_ISL_856789	12/21/20	Servicio Virosis Respiratorias-Departamento Virología-INEI	Instituto Nacional Enfermedades Infecciosas C.G.Malbran	Baumeister E. et al
hCoV-19/Argentina/INEI098807/2020	EPI_ISL_856756	12/21/20	Servicio Virosis Respiratorias-Departamento Virología-INEI	Instituto Nacional Enfermedades Infecciosas C.G.Malbran	Baumeister E. et al
hCoV-19/Argentina/INEI099212/2020	EPI_ISL_856757	12/24/20	Servicio Virosis Respiratorias-Departamento Virología-INEI	Instituto Nacional Enfermedades Infecciosas C.G.Malbran	Baumeister E. et al
hCoV-19/Argentina/INEI099213/2020	EPI_ISL_856758	12/24/20	Servicio Virosis Respiratorias-Departamento Virología-INEI	Instituto Nacional Enfermedades Infecciosas C.G.Malbran	Baumeister E. et al
hCoV-19/Argentina/INEI099214/2020	EPI_ISL_856759	12/24/20	Servicio Virosis Respiratorias-Departamento Virología-INEI	Instituto Nacional Enfermedades Infecciosas C.G.Malbran	Baumeister E. et al
hCoV-19/Argentina/PAIS-A0003/2020	EPI_ISL_430795	3/26/20	Laboratorio de Virología del Hospital de Niños Dr. Ricardo Gutierrez	Área de Secuenciación del Laboratorio de Virología del Hospital de Niños Dr. Ricardo Gutierrez on behalf of 'Proyecto Argentino Interinstitucional de genomica de SARS-CoV-2' (PAIS Consortium)	Nabaes Jodar et al
hCoV-19/Argentina/PAIS-A0004/2020	EPI_ISL_430796	3/27/20	Departamento de Biología y genética molecular, IACA Laboratorios.	Área de Secuenciación del Laboratorio de Virología del Hospital de Niños Dr. Ricardo Gutierrez on behalf of 'Proyecto Argentino Interinstitucional de genomica de SARS-CoV-2' (PAIS Consortium)	Nabaes Jodar et al
hCoV-19/Argentina/PAIS-A0005/2020	EPI_ISL_430797	3/27/20	Departamento de Biología y genética molecular, IACA Laboratorios.	Área de Secuenciación del Laboratorio de Virología del Hospital de Niños Dr. Ricardo Gutierrez on behalf of 'Proyecto Argentino Interinstitucional de genomica de SARS-CoV-2' (PAIS Consortium)	Nabaes Jodar et al
hCoV-19/Argentina/PAIS-A0006/2020	EPI_ISL_430798	3/28/20	Departamento de Biología y genética molecular, IACA Laboratorios.	Área de Secuenciación del Laboratorio de Virología del Hospital de Niños Dr. Ricardo Gutierrez on behalf of 'Proyecto Argentino Interinstitucional de genomica de SARS-CoV-2' (PAIS Consortium)	Nabaes Jodar et al
hCoV-19/Argentina/PAIS-A0007/2020	EPI_ISL_430799	3/30/20	Laboratorio de Virología del Hospital de Niños Dr. Ricardo Gutierrez	Área de Secuenciación del Laboratorio de Virología del Hospital de Niños Dr. Ricardo Gutierrez on behalf of 'Proyecto Argentino Interinstitucional de genomica de SARS-CoV-2' (PAIS Consortium)	Nabaes Jodar et al
hCoV-19/Argentina/PAIS-A0008/2020	EPI_ISL_430800	3/30/20	Laboratorio de Virología del Hospital de Niños Dr. Ricardo Gutierrez	Área de Secuenciación del Laboratorio de Virología del Hospital de Niños Dr. Ricardo Gutierrez on behalf of 'Proyecto Argentino Interinstitucional de genomica de SARS-CoV-2' (PAIS Consortium)	Nabaes Jodar et al
hCoV-19/Argentina/PAIS-A0009/2020	EPI_ISL_430801	3/31/20	Laboratorio de Virología del Hospital de Niños Dr. Ricardo Gutierrez	Área de Secuenciación del Laboratorio de Virología del Hospital de Niños Dr. Ricardo Gutierrez on behalf of 'Proyecto Argentino Interinstitucional de genomica de SARS-CoV-2' (PAIS Consortium)	Nabaes Jodar et al
hCoV-19/Argentina/PAIS-A0011/2020	EPI_ISL_430802	3/31/20	Departamento de Biología y genética molecular, IACA Laboratorios.	Área de Secuenciación del Laboratorio de Virología del Hospital de Niños Dr. Ricardo Gutierrez on behalf of 'Proyecto Argentino Interinstitucional de genomica de SARS-CoV-2' (PAIS Consortium)	Nabaes Jodar et al
hCoV-19/Argentina/PAIS-A0012/2020	EPI_ISL_430803	4/1/20	Laboratorio de Virología del Hospital de Niños Dr. Ricardo Gutierrez	Área de Secuenciación del Laboratorio de Virología del Hospital de Niños Dr. Ricardo Gutierrez on behalf of 'Proyecto Argentino Interinstitucional de genomica de SARS-CoV-2' (PAIS Consortium)	Nabaes Jodar et al
hCoV-19/Argentina/PAIS-A0013/2020	EPI_ISL_430804	4/1/20	Laboratorio de Virología del Hospital de Niños Dr. Ricardo Gutierrez	Área de Secuenciación del Laboratorio de Virología del Hospital de Niños Dr. Ricardo Gutierrez on behalf of 'Proyecto Argentino Interinstitucional de genomica de SARS-CoV-2' (PAIS Consortium)	Nabaes Jodar et al
hCoV-19/Argentina/PAIS-A0014/2020	EPI_ISL_430805	4/1/20	Departamento de Biología y genética molecular, IACA Laboratorios.	Área de Secuenciación del Laboratorio de Virología del Hospital de Niños Dr. Ricardo Gutierrez on behalf of 'Proyecto Argentino Interinstitucional de genomica de SARS-CoV-2' (PAIS Consortium)	Nabaes Jodar et al
hCoV-19/Argentina/PAIS-A0016/2020	EPI_ISL_430807	4/2/20	Laboratorio de Virología del Hospital de Niños Dr. Ricardo Gutierrez	Área de Secuenciación del Laboratorio de Virología del Hospital de Niños Dr. Ricardo Gutierrez on behalf of 'Proyecto Argentino Interinstitucional de genomica de SARS-CoV-2' (PAIS Consortium)	Nabaes Jodar et al
hCoV-19/Argentina/PAIS-A0017/2020	EPI_ISL_430808	4/3/20	Departamento de Biología y genética molecular, IACA Laboratorios.	Área de Secuenciación del Laboratorio de Virología del Hospital de Niños Dr. Ricardo Gutierrez on behalf of 'Proyecto Argentino Interinstitucional de genomica de SARS-CoV-2' (PAIS Consortium)	Nabaes Jodar et al
hCoV-19/Argentina/PAIS-A0018/2020	EPI_ISL_430809	4/4/20	Laboratorio de Virología del Hospital de Niños Dr. Ricardo Gutierrez	Área de Secuenciación del Laboratorio de Virología del Hospital de Niños Dr. Ricardo Gutierrez on behalf of 'Proyecto Argentino Interinstitucional de genomica de SARS-CoV-2' (PAIS Consortium)	Nabaes Jodar et al
hCoV-19/Argentina/PAIS-A0019/2020	EPI_ISL_430810	4/7/20	Laboratorio de Virología del Hospital de Niños Dr. Ricardo Gutierrez	Área de Secuenciación del Laboratorio de Virología del Hospital de Niños Dr. Ricardo Gutierrez on behalf of 'Proyecto Argentino Interinstitucional de genomica de SARS-CoV-2' (PAIS Consortium)	Nabaes Jodar et al
hCoV-19/Argentina/PAIS-A0020/2020	EPI_ISL_430811	4/11/20	Laboratorio de Virología del Hospital de Niños Dr. Ricardo Gutierrez	Área de Secuenciación del Laboratorio de Virología del Hospital de Niños Dr. Ricardo Gutierrez on behalf of 'Proyecto Argentino Interinstitucional de genomica de SARS-CoV-2' (PAIS Consortium)	Nabaes Jodar et al
hCoV-19/Argentina/PAIS-A0021/2020	EPI_ISL_430812	4/11/20	Laboratorio de Virología del Hospital de Niños Dr. Ricardo Gutierrez	Área de Secuenciación del Laboratorio de Virología del Hospital de Niños Dr. Ricardo Gutierrez on behalf of 'Proyecto Argentino Interinstitucional de genomica de SARS-CoV-2' (PAIS Consortium)	Nabaes Jodar et al
hCoV-19/Argentina/PAIS-A0023/2020	EPI_ISL_430814	4/17/20	Laboratorio de Virología del Hospital de Niños Dr. Ricardo Gutierrez	Área de Secuenciación del Laboratorio de Virología del Hospital de Niños Dr. Ricardo Gutierrez on behalf of 'Proyecto Argentino Interinstitucional de genomica de SARS-CoV-2' (PAIS Consortium)	Nabaes Jodar et al
hCoV-19/Argentina/PAIS-A0024/2020	EPI_ISL_430815	4/18/20	Laboratorio de Virología del Hospital de Niños Dr. Ricardo Gutierrez	Área de Secuenciación del Laboratorio de Virología del Hospital de Niños Dr. Ricardo Gutierrez on behalf of 'Proyecto Argentino Interinstitucional de genomica de SARS-CoV-2' (PAIS Consortium)	Nabaes Jodar et al
hCoV-19/Argentina/PAIS-A0026/2020	EPI_ISL_430817	4/18/20	Laboratorio de Virología del Hospital de Niños Dr. Ricardo Gutierrez	Área de Secuenciación del Laboratorio de Virología del Hospital de Niños Dr. Ricardo Gutierrez on behalf of 'Proyecto Argentino Interinstitucional de genomica de SARS-CoV-2' (PAIS Consortium)	Nabaes Jodar et al
hCoV-19/Argentina/PAIS-A0028/2020	EPI_ISL_792117	4/21/20	Laboratorio de Virología del Hospital de Niños Dr. Ricardo Gutierrez	Área de Secuenciación del Laboratorio de Virología del Hospital de Niños Dr. Ricardo Gutierrez on behalf of 'Proyecto Argentino Interinstitucional de genomica de SARS-CoV-2' (PAIS Consortium)	Nabaes Jodar et al
hCoV-19/Argentina/PAIS-A0029/2020	EPI_ISL_792118	4/24/20	Laboratorio de Virología del Hospital de Niños Dr. Ricardo Gutierrez	Área de Secuenciación del Laboratorio de Virología del Hospital de Niños Dr. Ricardo Gutierrez on behalf of 'Proyecto Argentino Interinstitucional de genomica de SARS-CoV-2' (PAIS Consortium)	Nabaes Jodar et al
hCoV-19/Argentina/PAIS-A0030/2020	EPI_ISL_792119	4/24/20	Laboratorio de Virología del Hospital de Niños Dr. Ricardo Gutierrez	Área de Secuenciación del Laboratorio de Virología del Hospital de Niños Dr. Ricardo Gutierrez on behalf of 'Proyecto Argentino Interinstitucional de genomica de SARS-CoV-2' (PAIS Consortium)	Nabaes Jodar et al
hCoV-19/Argentina/PAIS-A0031/2020	EPI_ISL_792120	4/24/20	Laboratorio de Virología del Hospital de Niños Dr. Ricardo Gutierrez	Área de Secuenciación del Laboratorio de Virología del Hospital de Niños Dr. Ricardo Gutierrez on behalf of 'Proyecto Argentino Interinstitucional de genomica de SARS-CoV-2' (PAIS Consortium)	Nabaes Jodar et al
hCoV-19/Argentina/PAIS-A0033/2020	EPI_ISL_792122	4/24/20	Laboratorio de Virología del Hospital de Niños Dr. Ricardo Gutierrez	Área de Secuenciación del Laboratorio de Virología del Hospital de Niños Dr. Ricardo Gutierrez on behalf of 'Proyecto Argentino Interinstitucional de genomica de SARS-CoV-2' (PAIS Consortium)	Nabaes Jodar et al
hCoV-19/Argentina/PAIS-A0034/2020	EPI_ISL_792123	4/24/20	Laboratorio de Virología del Hospital de Niños Dr. Ricardo Gutierrez	Área de Secuenciación del Laboratorio de Virología del Hospital de Niños Dr. Ricardo Gutierrez on behalf of 'Proyecto Argentino Interinstitucional de genomica de SARS-CoV-2' (PAIS Consortium)	Nabaes Jodar et al
hCoV-19/Argentina/PAIS-A0035/2020	EPI_ISL_792124	4/24/20	Laboratorio de Virología del Hospital de Niños Dr. Ricardo Gutierrez	Área de Secuenciación del Laboratorio de Virología del Hospital de Niños Dr. Ricardo Gutierrez on behalf of 'Proyecto Argentino Interinstitucional de genomica de SARS-CoV-2' (PAIS Consortium)	Nabaes Jodar et al
hCoV-19/Argentina/PAIS-A0036/2020	EPI_ISL_792125	4/26/20	Laboratorio de Virología del Hospital de Niños Dr. Ricardo Gutierrez	Área de Secuenciación del Laboratorio de Virología del Hospital de Niños Dr. Ricardo Gutierrez on behalf of 'Proyecto Argentino Interinstitucional de genomica de SARS-CoV-2' (PAIS Consortium)	Nabaes Jodar et al
hCoV-19/Argentina/PAIS-A0037/2020	EPI_ISL_792126	4/26/20	Laboratorio de Virología del Hospital de Niños Dr. Ricardo Gutierrez	Área de Secuenciación del Laboratorio de Virología del Hospital de Niños Dr. Ricardo Gutierrez on behalf of 'Proyecto Argentino Interinstitucional de genomica de SARS-CoV-2' (PAIS Consortium)	Nabaes Jodar et al
hCoV-19/Argentina/PAIS-A0038/2020	EPI_ISL_792127	4/26/20	Laboratorio de Virología del Hospital de Niños Dr. Ricardo Gutierrez	Área de Secuenciación del Laboratorio de Virología del Hospital de Niños Dr. Ricardo Gutierrez on behalf of 'Proyecto Argentino Interinstitucional de genomica de SARS-CoV-2' (PAIS Consortium)	Nabaes Jodar et al
hCoV-19/Argentina/PAIS-A0039/2020	EPI_ISL_792128	4/26/20	Laboratorio de Virología del Hospital de Niños Dr. Ricardo Gutierrez	Área de Secuenciación del Laboratorio de Virología del Hospital de Niños Dr. Ricardo Gutierrez on behalf of 'Proyecto Argentino Interinstitucional de genomica de SARS-CoV-2' (PAIS Consortium)	Nabaes Jodar et al
hCoV-19/Argentina/PAIS-A0041/2020	EPI_ISL_792130	4/28/20	Laboratorio de Virología del Hospital de Niños Dr. Ricardo Gutierrez	Área de Secuenciación del Laboratorio de Virología del Hospital de Niños Dr. Ricardo Gutierrez on behalf of 'Proyecto Argentino Interinstitucional de genomica de SARS-CoV-2' (PAIS Consortium)	Nabaes Jodar et al
hCoV-19/Argentina/PAIS-A0042/2020	EPI_ISL_792131	4/28/20	Laboratorio de Virología del Hospital de Niños Dr. Ricardo Gutierrez	Área de Secuenciación del Laboratorio de Virología del Hospital de Niños Dr. Ricardo Gutierrez on behalf of 'Proyecto Argentino Interinstitucional de genomica de SARS-CoV-2' (PAIS Consortium)	Nabaes Jodar et al
hCoV-19/Argentina/PAIS-A0043/2020	EPI_ISL_792132	4/28/20	Laboratorio de Virología del Hospital de Niños Dr. Ricardo Gutierrez	Área de Secuenciación del Laboratorio de Virología del Hospital de Niños Dr. Ricardo Gutierrez on behalf of 'Proyecto Argentino Interinstitucional de genomica de SARS-CoV-2' (PAIS Consortium)	Nabaes Jodar et al
hCoV-19/Argentina/PAIS-A0046/2020	EPI_ISL_792135	4/29/20	Laboratorio de Virología del Hospital de Niños Dr. Ricardo Gutierrez	Área de Secuenciación del Laboratorio de Virología del Hospital de Niños Dr. Ricardo Gutierrez on behalf of 'Proyecto Argentino Interinstitucional de genomica de SARS-CoV-2' (PAIS Consortium)	Nabaes Jodar et al
hCoV-19/Argentina/PAIS-A0047/2020	EPI_ISL_792136	4/29/20	Laboratorio de Virología del Hospital de Niños Dr. Ricardo Gutierrez	Área de Secuenciación del Laboratorio de Virología del Hospital de Niños Dr. Ricardo Gutierrez on behalf of 'Proyecto Argentino Interinstitucional de genomica de SARS-CoV-2' (PAIS Consortium)	Nabaes Jodar et al
hCoV-19/Argentina/PAIS-A0048/2020	EPI_ISL_792137	4/30/20	Laboratorio de Virología del Hospital de Niños Dr. Ricardo Gutierrez	Área de Secuenciación del Laboratorio de Virología del Hospital de Niños Dr. Ricardo Gutierrez on behalf of 'Proyecto Argentino Interinstitucional de genomica de SARS-CoV-2' (PAIS Consortium)	Nabaes Jodar et al
hCoV-19/Argentina/PAIS-A0050/2020	EPI_ISL_792139	4/30/20	Laboratorio de Virología del Hospital de Niños Dr. Ricardo Gutierrez	Área de Secuenciación del Laboratorio de Virología del Hospital de Niños Dr. Ricardo Gutierrez on behalf of 'Proyecto Argentino Interinstitucional de genomica de SARS-CoV-2' (PAIS Consortium)	Nabaes Jodar et al
hCoV-19/Argentina/PAIS-A0051/2020	EPI_ISL_792140	5/1/20	Laboratorio de Virología del Hospital de Niños Dr. Ricardo Gutierrez	Área de Secuenciación del Laboratorio de Virología del Hospital de Niños Dr. Ricardo Gutierrez on behalf of 'Proyecto Argentino Interinstitucional de genomica de SARS-CoV-2' (PAIS Consortium)	Nabaes Jodar et al
hCoV-19/Argentina/PAIS-A0052/2020	EPI_ISL_792141	5/1/20	Laboratorio de Virología del Hospital de Niños Dr. Ricardo Gutierrez	Área de Secuenciación del Laboratorio de Virología del Hospital de Niños Dr. Ricardo Gutierrez on behalf of 'Proyecto Argentino Interinstitucional de genomica de SARS-CoV-2' (PAIS Consortium)	Nabaes Jodar et al
hCoV-19/Argentina/PAIS-A0054/2020	EPI_ISL_792143	5/1/20	Laboratorio de Virología del Hospital de Niños Dr. Ricardo Gutierrez	Área de Secuenciación del Laboratorio de Virología del Hospital de Niños Dr. Ricardo Gutierrez on behalf of 'Proyecto Argentino Interinstitucional de genomica de SARS-CoV-2' (PAIS Consortium)	Nabaes Jodar et al
hCoV-19/Argentina/PAIS-A0055/2020	EPI_ISL_792144	5/1/20	Laboratorio de Virología del Hospital de Niños Dr. Ricardo Gutierrez	Área de Secuenciación del Laboratorio de Virología del Hospital de Niños Dr. Ricardo Gutierrez on behalf of 'Proyecto Argentino Interinstitucional de genomica de SARS-CoV-2' (PAIS Consortium)	Nabaes Jodar et al
hCoV-19/Argentina/PAIS-A0056/2020	EPI_ISL_792145	5/2/20	Laboratorio de Virología del Hospital de Niños Dr. Ricardo Gutierrez	Área de Secuenciación del Laboratorio de Virología del Hospital de Niños Dr. Ricardo Gutierrez on behalf of 'Proyecto Argentino Interinstitucional de genomica de SARS-CoV-2' (PAIS Consortium)	Nabaes Jodar et al
hCoV-19/Argentina/PAIS-A0057/2020	EPI_ISL_792146	5/2/20	Laboratorio de Virología del Hospital de Niños Dr. Ricardo Gutierrez	Área de Secuenciación del Laboratorio de Virología del Hospital de Niños Dr. Ricardo Gutierrez on behalf of 'Proyecto Argentino Interinstitucional de genomica de SARS-CoV-2' (PAIS Consortium)	Nabaes Jodar et al
hCoV-19/Argentina/PAIS-A0059/2020	EPI_ISL_792148	5/2/20	Laboratorio de Virología del Hospital de Niños Dr. Ricardo Gutierrez	Área de Secuenciación del Laboratorio de Virología del Hospital de Niños Dr. Ricardo Gutierrez on behalf of 'Proyecto Argentino Interinstitucional de genomica de SARS-CoV-2' (PAIS Consortium)	Nabaes Jodar et al
hCoV-19/Argentina/PAIS-A0060/2020	EPI_ISL_792149	5/3/20	Laboratorio de Virología del Hospital de Niños Dr. Ricardo Gutierrez	Área de Secuenciación del Laboratorio de Virología del Hospital de Niños Dr. Ricardo Gutierrez on behalf of 'Proyecto Argentino Interinstitucional de genomica de SARS-CoV-2' (PAIS Consortium)	Nabaes Jodar et al
hCoV-19/Argentina/PAIS-A0061/2020	EPI_ISL_792150	5/3/20	Laboratorio de Virología del Hospital de Niños Dr. Ricardo Gutierrez	Área de Secuenciación del Laboratorio de Virología del Hospital de Niños Dr. Ricardo Gutierrez on behalf of 'Proyecto Argentino Interinstitucional de genomica de SARS-CoV-2' (PAIS Consortium)	Nabaes Jodar et al
hCoV-19/Argentina/PAIS-A0062/2020	EPI_ISL_792151	5/3/20	Laboratorio de Virología del Hospital de Niños Dr. Ricardo Gutierrez	Área de Secuenciación del Laboratorio de Virología del Hospital de Niños Dr. Ricardo Gutierrez on behalf of 'Proyecto Argentino Interinstitucional de genomica de SARS-CoV-2' (PAIS Consortium)	Nabaes Jodar et al
hCoV-19/Argentina/PAIS-A0063/2020	EPI_ISL_792152	5/3/20	Laboratorio de Virología del Hospital de Niños Dr. Ricardo Gutierrez	Área de Secuenciación del Laboratorio de Virología del Hospital de Niños Dr. Ricardo Gutierrez on behalf of 'Proyecto Argentino Interinstitucional de genomica de SARS-CoV-2' (PAIS Consortium)	Nabaes Jodar et al
hCoV-19/Argentina/PAIS-A0064/2020	EPI_ISL_792153	5/3/20	Laboratorio de Virología del Hospital de Niños Dr. Ricardo Gutierrez	Área de Secuenciación del Laboratorio de Virología del Hospital de Niños Dr. Ricardo Gutierrez on behalf of 'Proyecto Argentino Interinstitucional de genomica de SARS-CoV-2' (PAIS Consortium)	Nabaes Jodar et al
hCoV-19/Argentina/PAIS-A0065/2020	EPI_ISL_792154	5/3/20	Laboratorio de Virología del Hospital de Niños Dr. Ricardo Gutierrez	Área de Secuenciación del Laboratorio de Virología del Hospital de Niños Dr. Ricardo Gutierrez on behalf of 'Proyecto Argentino Interinstitucional de genomica de SARS-CoV-2' (PAIS Consortium)	Nabaes Jodar et al
hCoV-19/Argentina/PAIS-A0066/2020	EPI_ISL_792155	5/3/20	Laboratorio de Virología del Hospital de Niños Dr. Ricardo Gutierrez	Área de Secuenciación del Laboratorio de Virología del Hospital de Niños Dr. Ricardo Gutierrez on behalf of 'Proyecto Argentino Interinstitucional de genomica de SARS-CoV-2' (PAIS Consortium)	Nabaes Jodar et al
hCoV-19/Argentina/PAIS-A0067/2020	EPI_ISL_792156	5/3/20	Laboratorio de Virología del Hospital de Niños Dr. Ricardo Gutierrez	Área de Secuenciación del Laboratorio de Virología del Hospital de Niños Dr. Ricardo Gutierrez on behalf of 'Proyecto Argentino Interinstitucional de genomica de SARS-CoV-2' (PAIS Consortium)	Nabaes Jodar et al
hCoV-19/Argentina/PAIS-A0068/2020	EPI_ISL_792157	5/3/20	Laboratorio de Virología del Hospital de Niños Dr. Ricardo Gutierrez	Área de Secuenciación del Laboratorio de Virología del Hospital de Niños Dr. Ricardo Gutierrez on behalf of 'Proyecto Argentino Interinstitucional de genomica de SARS-CoV-2' (PAIS Consortium)	Nabaes Jodar et al
hCoV-19/Argentina/PAIS-A0069/2020	EPI_ISL_792158	5/3/20	Laboratorio de Virología del Hospital de Niños Dr. Ricardo Gutierrez	Área de Secuenciación del Laboratorio de Virología del Hospital de Niños Dr. Ricardo Gutierrez on behalf of 'Proyecto Argentino Interinstitucional de genomica de SARS-CoV-2' (PAIS Consortium)	Nabaes Jodar et al
hCoV-19/Argentina/PAIS-A0070/2020	EPI_ISL_792159	5/3/20	Laboratorio de Virología del Hospital de Niños Dr. Ricardo Gutierrez	Área de Secuenciación del Laboratorio de Virología del Hospital de Niños Dr. Ricardo Gutierrez on behalf of 'Proyecto Argentino Interinstitucional de genomica de SARS-CoV-2' (PAIS Consortium)	Nabaes Jodar et al
hCoV-19/Argentina/PAIS-A0071/2020	EPI_ISL_792160	5/3/20	Laboratorio de Virología del Hospital de Niños Dr. Ricardo Gutierrez	Área de Secuenciación del Laboratorio de Virología del Hospital de Niños Dr. Ricardo Gutierrez on behalf of 'Proyecto Argentino Interinstitucional de genomica de SARS-CoV-2' (PAIS Consortium)	Nabaes Jodar et al
hCoV-19/Argentina/PAIS-A0072/2020	EPI_ISL_792161	5/3/20	Laboratorio de Virología del Hospital de Niños Dr. Ricardo Gutierrez	Área de Secuenciación del Laboratorio de Virología del Hospital de Niños Dr. Ricardo Gutierrez on behalf of 'Proyecto Argentino Interinstitucional de genomica de SARS-CoV-2' (PAIS Consortium)	Nabaes Jodar et al
hCoV-19/Argentina/PAIS-A0076/2020	EPI_ISL_792165	5/4/20	Laboratorio de Virología del Hospital de Niños Dr. Ricardo Gutierrez	Área de Secuenciación del Laboratorio de Virología del Hospital de Niños Dr. Ricardo Gutierrez on behalf of 'Proyecto Argentino Interinstitucional de genomica de SARS-CoV-2' (PAIS Consortium)	Nabaes Jodar et al
hCoV-19/Argentina/PAIS-A0078/2020	EPI_ISL_792167	5/4/20	Laboratorio de Virología del Hospital de Niños Dr. Ricardo Gutierrez	Área de Secuenciación del Laboratorio de Virología del Hospital de Niños Dr. Ricardo Gutierrez on behalf of 'Proyecto Argentino Interinstitucional de genomica de SARS-CoV-2' (PAIS Consortium)	Nabaes Jodar et al
hCoV-19/Argentina/PAIS-A0079/2020	EPI_ISL_792168	5/4/20	Laboratorio de Virología del Hospital de Niños Dr. Ricardo Gutierrez	Área de Secuenciación del Laboratorio de Virología del Hospital de Niños Dr. Ricardo Gutierrez on behalf of 'Proyecto Argentino Interinstitucional de genomica de SARS-CoV-2' (PAIS Consortium)	Nabaes Jodar et al
hCoV-19/Argentina/PAIS-A0080/2020	EPI_ISL_792169	5/4/20	Laboratorio de Virología del Hospital de Niños Dr. Ricardo Gutierrez	Área de Secuenciación del Laboratorio de Virología del Hospital de Niños Dr. Ricardo Gutierrez on behalf of 'Proyecto Argentino Interinstitucional de genomica de SARS-CoV-2' (PAIS Consortium)	Nabaes Jodar et al
hCoV-19/Argentina/PAIS-A0081/2020	EPI_ISL_792170	5/4/20	Laboratorio de Virología del Hospital de Niños Dr. Ricardo Gutierrez	Área de Secuenciación del Laboratorio de Virología del Hospital de Niños Dr. Ricardo Gutierrez on behalf of 'Proyecto Argentino Interinstitucional de genomica de SARS-CoV-2' (PAIS Consortium)	Nabaes Jodar et al
hCoV-19/Argentina/PAIS-A0082/2020	EPI_ISL_792171	5/4/20	Laboratorio de Virología del Hospital de Niños Dr. Ricardo Gutierrez	Área de Secuenciación del Laboratorio de Virología del Hospital de Niños Dr. Ricardo Gutierrez on behalf of 'Proyecto Argentino Interinstitucional de genomica de SARS-CoV-2' (PAIS Consortium)	Nabaes Jodar et al
hCoV-19/Argentina/PAIS-A0083/2020	EPI_ISL_792172	5/4/20	Laboratorio de Virología del Hospital de Niños Dr. Ricardo Gutierrez	Área de Secuenciación del Laboratorio de Virología del Hospital de Niños Dr. Ricardo Gutierrez on behalf of 'Proyecto Argentino Interinstitucional de genomica de SARS-CoV-2' (PAIS Consortium)	Nabaes Jodar et al
hCoV-19/Argentina/PAIS-A0085/2020	EPI_ISL_792174	5/4/20	Laboratorio de Virología del Hospital de Niños Dr. Ricardo Gutierrez	Área de Secuenciación del Laboratorio de Virología del Hospital de Niños Dr. Ricardo Gutierrez on behalf of 'Proyecto Argentino Interinstitucional de genomica de SARS-CoV-2' (PAIS Consortium)	Nabaes Jodar et al
hCoV-19/Argentina/PAIS-A0086/2020	EPI_ISL_792175	5/5/20	Laboratorio de Virología del Hospital de Niños Dr. Ricardo Gutierrez	Área de Secuenciación del Laboratorio de Virología del Hospital de Niños Dr. Ricardo Gutierrez on behalf of 'Proyecto Argentino Interinstitucional de genomica de SARS-CoV-2' (PAIS Consortium)	Nabaes Jodar et al
hCoV-19/Argentina/PAIS-A0088/2020	EPI_ISL_792177	5/5/20	Laboratorio de Virología del Hospital de Niños Dr. Ricardo Gutierrez	Área de Secuenciación del Laboratorio de Virología del Hospital de Niños Dr. Ricardo Gutierrez on behalf of 'Proyecto Argentino Interinstitucional de genomica de SARS-CoV-2' (PAIS Consortium)	Nabaes Jodar et al
hCoV-19/Argentina/PAIS-A0089/2020	EPI_ISL_792178	5/6/20	Laboratorio de Virología del Hospital de Niños Dr. Ricardo Gutierrez	Área de Secuenciación del Laboratorio de Virología del Hospital de Niños Dr. Ricardo Gutierrez on behalf of 'Proyecto Argentino Interinstitucional de genomica de SARS-CoV-2' (PAIS Consortium)	Nabaes Jodar et al
hCoV-19/Argentina/PAIS-A0091/2020	EPI_ISL_792180	5/7/20	Laboratorio de Virología del Hospital de Niños Dr. Ricardo Gutierrez	Área de Secuenciación del Laboratorio de Virología del Hospital de Niños Dr. Ricardo Gutierrez on behalf of 'Proyecto Argentino Interinstitucional de genomica de SARS-CoV-2' (PAIS Consortium)	Nabaes Jodar et al
hCoV-19/Argentina/PAIS-A0092/2020	EPI_ISL_792181	5/7/20	Laboratorio de Virología del Hospital de Niños Dr. Ricardo Gutierrez	Área de Secuenciación del Laboratorio de Virología del Hospital de Niños Dr. Ricardo Gutierrez on behalf of 'Proyecto Argentino Interinstitucional de genomica de SARS-CoV-2' (PAIS Consortium)	Nabaes Jodar et al
hCoV-19/Argentina/PAIS-A0093/2020	EPI_ISL_792182	5/7/20	Laboratorio de Virología del Hospital de Niños Dr. Ricardo Gutierrez	Área de Secuenciación del Laboratorio de Virología del Hospital de Niños Dr. Ricardo Gutierrez on behalf of 'Proyecto Argentino Interinstitucional de genomica de SARS-CoV-2' (PAIS Consortium)	Nabaes Jodar et al
hCoV-19/Argentina/PAIS-A0094/2020	EPI_ISL_792183	5/8/20	Laboratorio de Virología del Hospital de Niños Dr. Ricardo Gutierrez	Área de Secuenciación del Laboratorio de Virología del Hospital de Niños Dr. Ricardo Gutierrez on behalf of 'Proyecto Argentino Interinstitucional de genomica de SARS-CoV-2' (PAIS Consortium)	Nabaes Jodar et al
hCoV-19/Argentina/PAIS-A0095/2020	EPI_ISL_792184	5/8/20	Laboratorio de Virología del Hospital de Niños Dr. Ricardo Gutierrez	Área de Secuenciación del Laboratorio de Virología del Hospital de Niños Dr. Ricardo Gutierrez on behalf of 'Proyecto Argentino Interinstitucional de genomica de SARS-CoV-2' (PAIS Consortium)	Nabaes Jodar et al
hCoV-19/Argentina/PAIS-A0096/2020	EPI_ISL_792185	5/8/20	Laboratorio de Virología del Hospital de Niños Dr. Ricardo Gutierrez	Área de Secuenciación del Laboratorio de Virología del Hospital de Niños Dr. Ricardo Gutierrez on behalf of 'Proyecto Argentino Interinstitucional de genomica de SARS-CoV-2' (PAIS Consortium)	Nabaes Jodar et al
hCoV-19/Argentina/PAIS-A0097/2020	EPI_ISL_792186	5/9/20	Laboratorio de Virología del Hospital de Niños Dr. Ricardo Gutierrez	Área de Secuenciación del Laboratorio de Virología del Hospital de Niños Dr. Ricardo Gutierrez on behalf of 'Proyecto Argentino Interinstitucional de genomica de SARS-CoV-2' (PAIS Consortium)	Nabaes Jodar et al
hCoV-19/Argentina/PAIS-A0098/2020	EPI_ISL_792187	5/9/20	Laboratorio de Virología del Hospital de Niños Dr. Ricardo Gutierrez	Área de Secuenciación del Laboratorio de Virología del Hospital de Niños Dr. Ricardo Gutierrez on behalf of 'Proyecto Argentino Interinstitucional de genomica de SARS-CoV-2' (PAIS Consortium)	Nabaes Jodar et al
hCoV-19/Argentina/PAIS-A0099/2020	EPI_ISL_792188	5/9/20	Laboratorio de Virología del Hospital de Niños Dr. Ricardo Gutierrez	Área de Secuenciación del Laboratorio de Virología del Hospital de Niños Dr. Ricardo Gutierrez on behalf of 'Proyecto Argentino Interinstitucional de genomica de SARS-CoV-2' (PAIS Consortium)	Nabaes Jodar et al
hCoV-19/Argentina/PAIS-A0102/2020	EPI_ISL_792191	5/9/20	Laboratorio de Virología del Hospital de Niños Dr. Ricardo Gutierrez	Área de Secuenciación del Laboratorio de Virología del Hospital de Niños Dr. Ricardo Gutierrez on behalf of 'Proyecto Argentino Interinstitucional de genomica de SARS-CoV-2' (PAIS Consortium)	Nabaes Jodar et al
hCoV-19/Argentina/PAIS-A0104/2020	EPI_ISL_792193	5/9/20	Laboratorio de Virología del Hospital de Niños Dr. Ricardo Gutierrez	Área de Secuenciación del Laboratorio de Virología del Hospital de Niños Dr. Ricardo Gutierrez on behalf of 'Proyecto Argentino Interinstitucional de genomica de SARS-CoV-2' (PAIS Consortium)	Nabaes Jodar et al
hCoV-19/Argentina/PAIS-A0105/2020	EPI_ISL_792194	5/9/20	Laboratorio de Virología del Hospital de Niños Dr. Ricardo Gutierrez	Área de Secuenciación del Laboratorio de Virología del Hospital de Niños Dr. Ricardo Gutierrez on behalf of 'Proyecto Argentino Interinstitucional de genomica de SARS-CoV-2' (PAIS Consortium)	Nabaes Jodar et al
hCoV-19/Argentina/PAIS-A0107/2020	EPI_ISL_792196	5/10/20	Laboratorio de Virología del Hospital de Niños Dr. Ricardo Gutierrez	Área de Secuenciación del Laboratorio de Virología del Hospital de Niños Dr. Ricardo Gutierrez on behalf of 'Proyecto Argentino Interinstitucional de genomica de SARS-CoV-2' (PAIS Consortium)	Nabaes Jodar et al
hCoV-19/Argentina/PAIS-A0108/2020	EPI_ISL_792197	5/10/20	Laboratorio de Virología del Hospital de Niños Dr. Ricardo Gutierrez	Área de Secuenciación del Laboratorio de Virología del Hospital de Niños Dr. Ricardo Gutierrez on behalf of 'Proyecto Argentino Interinstitucional de genomica de SARS-CoV-2' (PAIS Consortium)	Nabaes Jodar et al
hCoV-19/Argentina/PAIS-A0109/2020	EPI_ISL_792198	5/10/20	Laboratorio de Virología del Hospital de Niños Dr. Ricardo Gutierrez	Área de Secuenciación del Laboratorio de Virología del Hospital de Niños Dr. Ricardo Gutierrez on behalf of 'Proyecto Argentino Interinstitucional de genomica de SARS-CoV-2' (PAIS Consortium)	Nabaes Jodar et al
hCoV-19/Argentina/PAIS-A0110/2020	EPI_ISL_792199	5/10/20	Laboratorio de Virología del Hospital de Niños Dr. Ricardo Gutierrez	Área de Secuenciación del Laboratorio de Virología del Hospital de Niños Dr. Ricardo Gutierrez on behalf of 'Proyecto Argentino Interinstitucional de genomica de SARS-CoV-2' (PAIS Consortium)	Nabaes Jodar et al
hCoV-19/Argentina/PAIS-A0111/2020	EPI_ISL_792200	5/10/20	Laboratorio de Virología del Hospital de Niños Dr. Ricardo Gutierrez	Área de Secuenciación del Laboratorio de Virología del Hospital de Niños Dr. Ricardo Gutierrez on behalf of 'Proyecto Argentino Interinstitucional de genomica de SARS-CoV-2' (PAIS Consortium)	Nabaes Jodar et al
hCoV-19/Argentina/PAIS-A0112/2020	EPI_ISL_792201	5/10/20	Laboratorio de Virología del Hospital de Niños Dr. Ricardo Gutierrez	Área de Secuenciación del Laboratorio de Virología del Hospital de Niños Dr. Ricardo Gutierrez on behalf of 'Proyecto Argentino Interinstitucional de genomica de SARS-CoV-2' (PAIS Consortium)	Nabaes Jodar et al
hCoV-19/Argentina/PAIS-A0113/2020	EPI_ISL_792202	5/10/20	Laboratorio de Virología del Hospital de Niños Dr. Ricardo Gutierrez	Área de Secuenciación del Laboratorio de Virología del Hospital de Niños Dr. Ricardo Gutierrez on behalf of 'Proyecto Argentino Interinstitucional de genomica de SARS-CoV-2' (PAIS Consortium)	Nabaes Jodar et al
hCoV-19/Argentina/PAIS-A0115/2020	EPI_ISL_792204	5/11/20	Laboratorio de Virología del Hospital de Niños Dr. Ricardo Gutierrez	Área de Secuenciación del Laboratorio de Virología del Hospital de Niños Dr. Ricardo Gutierrez on behalf of 'Proyecto Argentino Interinstitucional de genomica de SARS-CoV-2' (PAIS Consortium)	Nabaes Jodar et al
hCoV-19/Argentina/PAIS-A0116/2020	EPI_ISL_792205	5/11/20	Laboratorio de Virología del Hospital de Niños Dr. Ricardo Gutierrez	Área de Secuenciación del Laboratorio de Virología del Hospital de Niños Dr. Ricardo Gutierrez on behalf of 'Proyecto Argentino Interinstitucional de genomica de SARS-CoV-2' (PAIS Consortium)	Nabaes Jodar et al
hCoV-19/Argentina/PAIS-A0117/2020	EPI_ISL_792206	5/11/20	Laboratorio de Virología del Hospital de Niños Dr. Ricardo Gutierrez	Área de Secuenciación del Laboratorio de Virología del Hospital de Niños Dr. Ricardo Gutierrez on behalf of 'Proyecto Argentino Interinstitucional de genomica de SARS-CoV-2' (PAIS Consortium)	Nabaes Jodar et al
hCoV-19/Argentina/PAIS-A0119/2020	EPI_ISL_792208	5/12/20	Laboratorio de Virología del Hospital de Niños Dr. Ricardo Gutierrez	Área de Secuenciación del Laboratorio de Virología del Hospital de Niños Dr. Ricardo Gutierrez on behalf of 'Proyecto Argentino Interinstitucional de genomica de SARS-CoV-2' (PAIS Consortium)	Nabaes Jodar et al
hCoV-19/Argentina/PAIS-A0122/2020	EPI_ISL_792211	5/12/20	Laboratorio de Virología del Hospital de Niños Dr. Ricardo Gutierrez	Área de Secuenciación del Laboratorio de Virología del Hospital de Niños Dr. Ricardo Gutierrez on behalf of 'Proyecto Argentino Interinstitucional de genomica de SARS-CoV-2' (PAIS Consortium)	Nabaes Jodar et al
hCoV-19/Argentina/PAIS-A0123/2020	EPI_ISL_792212	5/12/20	Laboratorio de Virología del Hospital de Niños Dr. Ricardo Gutierrez	Área de Secuenciación del Laboratorio de Virología del Hospital de Niños Dr. Ricardo Gutierrez on behalf of 'Proyecto Argentino Interinstitucional de genomica de SARS-CoV-2' (PAIS Consortium)	Nabaes Jodar et al
hCoV-19/Argentina/PAIS-A0125/2020	EPI_ISL_792214	5/12/20	Laboratorio de Virología del Hospital de Niños Dr. Ricardo Gutierrez	Área de Secuenciación del Laboratorio de Virología del Hospital de Niños Dr. Ricardo Gutierrez on behalf of 'Proyecto Argentino Interinstitucional de genomica de SARS-CoV-2' (PAIS Consortium)	Nabaes Jodar et al
hCoV-19/Argentina/PAIS-A0126/2020	EPI_ISL_792215	5/13/20	Laboratorio de Virología del Hospital de Niños Dr. Ricardo Gutierrez	Área de Secuenciación del Laboratorio de Virología del Hospital de Niños Dr. Ricardo Gutierrez on behalf of 'Proyecto Argentino Interinstitucional de genomica de SARS-CoV-2' (PAIS Consortium)	Nabaes Jodar et al
hCoV-19/Argentina/PAIS-A0127/2020	EPI_ISL_792216	5/13/20	Laboratorio de Virología del Hospital de Niños Dr. Ricardo Gutierrez	Área de Secuenciación del Laboratorio de Virología del Hospital de Niños Dr. Ricardo Gutierrez on behalf of 'Proyecto Argentino Interinstitucional de genomica de SARS-CoV-2' (PAIS Consortium)	Nabaes Jodar et al
hCoV-19/Argentina/PAIS-A0130/2020	EPI_ISL_792219	5/13/20	Laboratorio de Virología del Hospital de Niños Dr. Ricardo Gutierrez	Área de Secuenciación del Laboratorio de Virología del Hospital de Niños Dr. Ricardo Gutierrez on behalf of 'Proyecto Argentino Interinstitucional de genomica de SARS-CoV-2' (PAIS Consortium)	Nabaes Jodar et al
hCoV-19/Argentina/PAIS-A0131/2020	EPI_ISL_792220	5/13/20	Laboratorio de Virología del Hospital de Niños Dr. Ricardo Gutierrez	Área de Secuenciación del Laboratorio de Virología del Hospital de Niños Dr. Ricardo Gutierrez on behalf of 'Proyecto Argentino Interinstitucional de genomica de SARS-CoV-2' (PAIS Consortium)	Nabaes Jodar et al
hCoV-19/Argentina/PAIS-A0132/2020	EPI_ISL_792221	5/13/20	Laboratorio de Virología del Hospital de Niños Dr. Ricardo Gutierrez	Área de Secuenciación del Laboratorio de Virología del Hospital de Niños Dr. Ricardo Gutierrez on behalf of 'Proyecto Argentino Interinstitucional de genomica de SARS-CoV-2' (PAIS Consortium)	Nabaes Jodar et al
hCoV-19/Argentina/PAIS-A0135/2020	EPI_ISL_792224	5/14/20	Laboratorio de Virología del Hospital de Niños Dr. Ricardo Gutierrez	Área de Secuenciación del Laboratorio de Virología del Hospital de Niños Dr. Ricardo Gutierrez on behalf of 'Proyecto Argentino Interinstitucional de genomica de SARS-CoV-2' (PAIS Consortium)	Nabaes Jodar et al
hCoV-19/Argentina/PAIS-A0137/2020	EPI_ISL_792226	5/14/20	Laboratorio de Virología del Hospital de Niños Dr. Ricardo Gutierrez	Área de Secuenciación del Laboratorio de Virología del Hospital de Niños Dr. Ricardo Gutierrez on behalf of 'Proyecto Argentino Interinstitucional de genomica de SARS-CoV-2' (PAIS Consortium)	Nabaes Jodar et al
hCoV-19/Argentina/PAIS-A0138/2020	EPI_ISL_792227	5/15/20	Laboratorio de Virología del Hospital de Niños Dr. Ricardo Gutierrez	Área de Secuenciación del Laboratorio de Virología del Hospital de Niños Dr. Ricardo Gutierrez on behalf of 'Proyecto Argentino Interinstitucional de genomica de SARS-CoV-2' (PAIS Consortium)	Nabaes Jodar et al
hCoV-19/Argentina/PAIS-A0140/2020	EPI_ISL_792229	5/15/20	Laboratorio de Virología del Hospital de Niños Dr. Ricardo Gutierrez	Área de Secuenciación del Laboratorio de Virología del Hospital de Niños Dr. Ricardo Gutierrez on behalf of 'Proyecto Argentino Interinstitucional de genomica de SARS-CoV-2' (PAIS Consortium)	Nabaes Jodar et al
hCoV-19/Argentina/PAIS-A0141/2020	EPI_ISL_792230	5/15/20	Laboratorio de Virología del Hospital de Niños Dr. Ricardo Gutierrez	Área de Secuenciación del Laboratorio de Virología del Hospital de Niños Dr. Ricardo Gutierrez on behalf of 'Proyecto Argentino Interinstitucional de genomica de SARS-CoV-2' (PAIS Consortium)	Nabaes Jodar et al
hCoV-19/Argentina/PAIS-A0142/2020	EPI_ISL_792231	5/15/20	Laboratorio de Virología del Hospital de Niños Dr. Ricardo Gutierrez	Área de Secuenciación del Laboratorio de Virología del Hospital de Niños Dr. Ricardo Gutierrez on behalf of 'Proyecto Argentino Interinstitucional de genomica de SARS-CoV-2' (PAIS Consortium)	Nabaes Jodar et al
hCoV-19/Argentina/PAIS-A0143/2020	EPI_ISL_792232	5/15/20	Laboratorio de Virología del Hospital de Niños Dr. Ricardo Gutierrez	Área de Secuenciación del Laboratorio de Virología del Hospital de Niños Dr. Ricardo Gutierrez on behalf of 'Proyecto Argentino Interinstitucional de genomica de SARS-CoV-2' (PAIS Consortium)	Nabaes Jodar et al
hCoV-19/Argentina/PAIS-A0144/2020	EPI_ISL_792233	5/15/20	Laboratorio de Virología del Hospital de Niños Dr. Ricardo Gutierrez	Área de Secuenciación del Laboratorio de Virología del Hospital de Niños Dr. Ricardo Gutierrez on behalf of 'Proyecto Argentino Interinstitucional de genomica de SARS-CoV-2' (PAIS Consortium)	Nabaes Jodar et al
hCoV-19/Argentina/PAIS-A0145/2020	EPI_ISL_792234	5/15/20	Laboratorio de Virología del Hospital de Niños Dr. Ricardo Gutierrez	Área de Secuenciación del Laboratorio de Virología del Hospital de Niños Dr. Ricardo Gutierrez on behalf of 'Proyecto Argentino Interinstitucional de genomica de SARS-CoV-2' (PAIS Consortium)	Nabaes Jodar et al
hCoV-19/Argentina/PAIS-A0146/2020	EPI_ISL_792235	5/15/20	Laboratorio de Virología del Hospital de Niños Dr. Ricardo Gutierrez	Área de Secuenciación del Laboratorio de Virología del Hospital de Niños Dr. Ricardo Gutierrez on behalf of 'Proyecto Argentino Interinstitucional de genomica de SARS-CoV-2' (PAIS Consortium)	Nabaes Jodar et al
hCoV-19/Argentina/PAIS-A0147/2020	EPI_ISL_792236	5/15/20	Laboratorio de Virología del Hospital de Niños Dr. Ricardo Gutierrez	Área de Secuenciación del Laboratorio de Virología del Hospital de Niños Dr. Ricardo Gutierrez on behalf of 'Proyecto Argentino Interinstitucional de genomica de SARS-CoV-2' (PAIS Consortium)	Nabaes Jodar et al
hCoV-19/Argentina/PAIS-A0148/2020	EPI_ISL_792237	5/15/20	Laboratorio de Virología del Hospital de Niños Dr. Ricardo Gutierrez	Área de Secuenciación del Laboratorio de Virología del Hospital de Niños Dr. Ricardo Gutierrez on behalf of 'Proyecto Argentino Interinstitucional de genomica de SARS-CoV-2' (PAIS Consortium)	Nabaes Jodar et al
hCoV-19/Argentina/PAIS-A0149/2020	EPI_ISL_792238	5/16/20	Laboratorio de Virología del Hospital de Niños Dr. Ricardo Gutierrez	Área de Secuenciación del Laboratorio de Virología del Hospital de Niños Dr. Ricardo Gutierrez on behalf of 'Proyecto Argentino Interinstitucional de genomica de SARS-CoV-2' (PAIS Consortium)	Nabaes Jodar et al
hCoV-19/Argentina/PAIS-A0150/2020	EPI_ISL_792239	5/16/20	Laboratorio de Virología del Hospital de Niños Dr. Ricardo Gutierrez	Área de Secuenciación del Laboratorio de Virología del Hospital de Niños Dr. Ricardo Gutierrez on behalf of 'Proyecto Argentino Interinstitucional de genomica de SARS-CoV-2' (PAIS Consortium)	Nabaes Jodar et al
hCoV-19/Argentina/PAIS-A0151/2020	EPI_ISL_792240	5/16/20	Laboratorio de Virología del Hospital de Niños Dr. Ricardo Gutierrez	Área de Secuenciación del Laboratorio de Virología del Hospital de Niños Dr. Ricardo Gutierrez on behalf of 'Proyecto Argentino Interinstitucional de genomica de SARS-CoV-2' (PAIS Consortium)	Nabaes Jodar et al
hCoV-19/Argentina/PAIS-A0153/2020	EPI_ISL_792242	5/16/20	Laboratorio de Virología del Hospital de Niños Dr. Ricardo Gutierrez	Área de Secuenciación del Laboratorio de Virología del Hospital de Niños Dr. Ricardo Gutierrez on behalf of 'Proyecto Argentino Interinstitucional de genomica de SARS-CoV-2' (PAIS Consortium)	Nabaes Jodar et al
hCoV-19/Argentina/PAIS-A0154/2020	EPI_ISL_792243	5/16/20	Laboratorio de Virología del Hospital de Niños Dr. Ricardo Gutierrez	Área de Secuenciación del Laboratorio de Virología del Hospital de Niños Dr. Ricardo Gutierrez on behalf of 'Proyecto Argentino Interinstitucional de genomica de SARS-CoV-2' (PAIS Consortium)	Nabaes Jodar et al
hCoV-19/Argentina/PAIS-A0155/2020	EPI_ISL_792244	5/17/20	Laboratorio de Virología del Hospital de Niños Dr. Ricardo Gutierrez	Área de Secuenciación del Laboratorio de Virología del Hospital de Niños Dr. Ricardo Gutierrez on behalf of 'Proyecto Argentino Interinstitucional de genomica de SARS-CoV-2' (PAIS Consortium)	Nabaes Jodar et al
hCoV-19/Argentina/PAIS-A0156/2020	EPI_ISL_792245	5/17/20	Laboratorio de Virología del Hospital de Niños Dr. Ricardo Gutierrez	Área de Secuenciación del Laboratorio de Virología del Hospital de Niños Dr. Ricardo Gutierrez on behalf of 'Proyecto Argentino Interinstitucional de genomica de SARS-CoV-2' (PAIS Consortium)	Nabaes Jodar et al
hCoV-19/Argentina/PAIS-A0157/2020	EPI_ISL_792246	5/17/20	Laboratorio de Virología del Hospital de Niños Dr. Ricardo Gutierrez	Área de Secuenciación del Laboratorio de Virología del Hospital de Niños Dr. Ricardo Gutierrez on behalf of 'Proyecto Argentino Interinstitucional de genomica de SARS-CoV-2' (PAIS Consortium)	Nabaes Jodar et al
hCoV-19/Argentina/PAIS-A0158/2020	EPI_ISL_792247	5/17/20	Laboratorio de Virología del Hospital de Niños Dr. Ricardo Gutierrez	Área de Secuenciación del Laboratorio de Virología del Hospital de Niños Dr. Ricardo Gutierrez on behalf of 'Proyecto Argentino Interinstitucional de genomica de SARS-CoV-2' (PAIS Consortium)	Nabaes Jodar et al
hCoV-19/Argentina/PAIS-A0159/2020	EPI_ISL_792248	5/18/20	Laboratorio de Virología del Hospital de Niños Dr. Ricardo Gutierrez	Área de Secuenciación del Laboratorio de Virología del Hospital de Niños Dr. Ricardo Gutierrez on behalf of 'Proyecto Argentino Interinstitucional de genomica de SARS-CoV-2' (PAIS Consortium)	Nabaes Jodar et al
hCoV-19/Argentina/PAIS-A0160/2020	EPI_ISL_792249	5/18/20	Laboratorio de Virología del Hospital de Niños Dr. Ricardo Gutierrez	Área de Secuenciación del Laboratorio de Virología del Hospital de Niños Dr. Ricardo Gutierrez on behalf of 'Proyecto Argentino Interinstitucional de genomica de SARS-CoV-2' (PAIS Consortium)	Nabaes Jodar et al
hCoV-19/Argentina/PAIS-A0161/2020	EPI_ISL_792250	5/18/20	Laboratorio de Virología del Hospital de Niños Dr. Ricardo Gutierrez	Área de Secuenciación del Laboratorio de Virología del Hospital de Niños Dr. Ricardo Gutierrez on behalf of 'Proyecto Argentino Interinstitucional de genomica de SARS-CoV-2' (PAIS Consortium)	Nabaes Jodar et al
hCoV-19/Argentina/PAIS-A0163/2020	EPI_ISL_792252	5/18/20	Laboratorio de Virología del Hospital de Niños Dr. Ricardo Gutierrez	Área de Secuenciación del Laboratorio de Virología del Hospital de Niños Dr. Ricardo Gutierrez on behalf of 'Proyecto Argentino Interinstitucional de genomica de SARS-CoV-2' (PAIS Consortium)	Nabaes Jodar et al
hCoV-19/Argentina/PAIS-A0165/2020	EPI_ISL_792254	5/19/20	Laboratorio de Virología del Hospital de Niños Dr. Ricardo Gutierrez	Área de Secuenciación del Laboratorio de Virología del Hospital de Niños Dr. Ricardo Gutierrez on behalf of 'Proyecto Argentino Interinstitucional de genomica de SARS-CoV-2' (PAIS Consortium)	Nabaes Jodar et al
hCoV-19/Argentina/PAIS-A0166/2020	EPI_ISL_792255	5/19/20	Laboratorio de Virología del Hospital de Niños Dr. Ricardo Gutierrez	Área de Secuenciación del Laboratorio de Virología del Hospital de Niños Dr. Ricardo Gutierrez on behalf of 'Proyecto Argentino Interinstitucional de genomica de SARS-CoV-2' (PAIS Consortium)	Nabaes Jodar et al
hCoV-19/Argentina/PAIS-A0167/2020	EPI_ISL_792256	5/19/20	Laboratorio de Virología del Hospital de Niños Dr. Ricardo Gutierrez	Área de Secuenciación del Laboratorio de Virología del Hospital de Niños Dr. Ricardo Gutierrez on behalf of 'Proyecto Argentino Interinstitucional de genomica de SARS-CoV-2' (PAIS Consortium)	Nabaes Jodar et al
hCoV-19/Argentina/PAIS-A0168/2020	EPI_ISL_792257	5/19/20	Laboratorio de Virología del Hospital de Niños Dr. Ricardo Gutierrez	Área de Secuenciación del Laboratorio de Virología del Hospital de Niños Dr. Ricardo Gutierrez on behalf of 'Proyecto Argentino Interinstitucional de genomica de SARS-CoV-2' (PAIS Consortium)	Nabaes Jodar et al
hCoV-19/Argentina/PAIS-A0169/2020	EPI_ISL_792258	5/19/20	Laboratorio de Virología del Hospital de Niños Dr. Ricardo Gutierrez	Área de Secuenciación del Laboratorio de Virología del Hospital de Niños Dr. Ricardo Gutierrez on behalf of 'Proyecto Argentino Interinstitucional de genomica de SARS-CoV-2' (PAIS Consortium)	Nabaes Jodar et al
hCoV-19/Argentina/PAIS-A0170/2020	EPI_ISL_792259	5/19/20	Laboratorio de Virología del Hospital de Niños Dr. Ricardo Gutierrez	Área de Secuenciación del Laboratorio de Virología del Hospital de Niños Dr. Ricardo Gutierrez on behalf of 'Proyecto Argentino Interinstitucional de genomica de SARS-CoV-2' (PAIS Consortium)	Nabaes Jodar et al
hCoV-19/Argentina/PAIS-A0171/2020	EPI_ISL_792260	5/19/20	Laboratorio de Virología del Hospital de Niños Dr. Ricardo Gutierrez	Área de Secuenciación del Laboratorio de Virología del Hospital de Niños Dr. Ricardo Gutierrez on behalf of 'Proyecto Argentino Interinstitucional de genomica de SARS-CoV-2' (PAIS Consortium)	Nabaes Jodar et al
hCoV-19/Argentina/PAIS-A0172/2020	EPI_ISL_792261	5/19/20	Laboratorio de Virología del Hospital de Niños Dr. Ricardo Gutierrez	Área de Secuenciación del Laboratorio de Virología del Hospital de Niños Dr. Ricardo Gutierrez on behalf of 'Proyecto Argentino Interinstitucional de genomica de SARS-CoV-2' (PAIS Consortium)	Nabaes Jodar et al
hCoV-19/Argentina/PAIS-A0173/2020	EPI_ISL_792262	5/19/20	Laboratorio de Virología del Hospital de Niños Dr. Ricardo Gutierrez	Área de Secuenciación del Laboratorio de Virología del Hospital de Niños Dr. Ricardo Gutierrez on behalf of 'Proyecto Argentino Interinstitucional de genomica de SARS-CoV-2' (PAIS Consortium)	Nabaes Jodar et al
hCoV-19/Argentina/PAIS-A0174/2020	EPI_ISL_792263	5/19/20	Laboratorio de Virología del Hospital de Niños Dr. Ricardo Gutierrez	Área de Secuenciación del Laboratorio de Virología del Hospital de Niños Dr. Ricardo Gutierrez on behalf of 'Proyecto Argentino Interinstitucional de genomica de SARS-CoV-2' (PAIS Consortium)	Nabaes Jodar et al
hCoV-19/Argentina/PAIS-A0175/2020	EPI_ISL_792264	5/19/20	Laboratorio de Virología del Hospital de Niños Dr. Ricardo Gutierrez	Área de Secuenciación del Laboratorio de Virología del Hospital de Niños Dr. Ricardo Gutierrez on behalf of 'Proyecto Argentino Interinstitucional de genomica de SARS-CoV-2' (PAIS Consortium)	Nabaes Jodar et al
hCoV-19/Argentina/PAIS-A0176/2020	EPI_ISL_792265	5/19/20	Laboratorio de Virología del Hospital de Niños Dr. Ricardo Gutierrez	Área de Secuenciación del Laboratorio de Virología del Hospital de Niños Dr. Ricardo Gutierrez on behalf of 'Proyecto Argentino Interinstitucional de genomica de SARS-CoV-2' (PAIS Consortium)	Nabaes Jodar et al
hCoV-19/Argentina/PAIS-A0177/2020	EPI_ISL_792266	5/19/20	Laboratorio de Virología del Hospital de Niños Dr. Ricardo Gutierrez	Área de Secuenciación del Laboratorio de Virología del Hospital de Niños Dr. Ricardo Gutierrez on behalf of 'Proyecto Argentino Interinstitucional de genomica de SARS-CoV-2' (PAIS Consortium)	Nabaes Jodar et al
hCoV-19/Argentina/PAIS-A0178/2020	EPI_ISL_792267	5/19/20	Laboratorio de Virología del Hospital de Niños Dr. Ricardo Gutierrez	Área de Secuenciación del Laboratorio de Virología del Hospital de Niños Dr. Ricardo Gutierrez on behalf of 'Proyecto Argentino Interinstitucional de genomica de SARS-CoV-2' (PAIS Consortium)	Nabaes Jodar et al
hCoV-19/Argentina/PAIS-A0179/2020	EPI_ISL_792268	5/19/20	Laboratorio de Virología del Hospital de Niños Dr. Ricardo Gutierrez	Área de Secuenciación del Laboratorio de Virología del Hospital de Niños Dr. Ricardo Gutierrez on behalf of 'Proyecto Argentino Interinstitucional de genomica de SARS-CoV-2' (PAIS Consortium)	Nabaes Jodar et al
hCoV-19/Argentina/PAIS-A0180/2020	EPI_ISL_792269	5/20/20	Laboratorio de Virología del Hospital de Niños Dr. Ricardo Gutierrez	Área de Secuenciación del Laboratorio de Virología del Hospital de Niños Dr. Ricardo Gutierrez on behalf of 'Proyecto Argentino Interinstitucional de genomica de SARS-CoV-2' (PAIS Consortium)	Nabaes Jodar et al
hCoV-19/Argentina/PAIS-A0181/2020	EPI_ISL_792270	5/20/20	Laboratorio de Virología del Hospital de Niños Dr. Ricardo Gutierrez	Área de Secuenciación del Laboratorio de Virología del Hospital de Niños Dr. Ricardo Gutierrez on behalf of 'Proyecto Argentino Interinstitucional de genomica de SARS-CoV-2' (PAIS Consortium)	Nabaes Jodar et al
hCoV-19/Argentina/PAIS-A0182/2020	EPI_ISL_792271	5/20/20	Laboratorio de Virología del Hospital de Niños Dr. Ricardo Gutierrez	Área de Secuenciación del Laboratorio de Virología del Hospital de Niños Dr. Ricardo Gutierrez on behalf of 'Proyecto Argentino Interinstitucional de genomica de SARS-CoV-2' (PAIS Consortium)	Nabaes Jodar et al
hCoV-19/Argentina/PAIS-A0183/2020	EPI_ISL_792272	5/20/20	Laboratorio de Virología del Hospital de Niños Dr. Ricardo Gutierrez	Área de Secuenciación del Laboratorio de Virología del Hospital de Niños Dr. Ricardo Gutierrez on behalf of 'Proyecto Argentino Interinstitucional de genomica de SARS-CoV-2' (PAIS Consortium)	Nabaes Jodar et al
hCoV-19/Argentina/PAIS-A0184/2020	EPI_ISL_792273	5/20/20	Laboratorio de Virología del Hospital de Niños Dr. Ricardo Gutierrez	Área de Secuenciación del Laboratorio de Virología del Hospital de Niños Dr. Ricardo Gutierrez on behalf of 'Proyecto Argentino Interinstitucional de genomica de SARS-CoV-2' (PAIS Consortium)	Nabaes Jodar et al
hCoV-19/Argentina/PAIS-A0185/2020	EPI_ISL_792274	5/20/20	Laboratorio de Virología del Hospital de Niños Dr. Ricardo Gutierrez	Área de Secuenciación del Laboratorio de Virología del Hospital de Niños Dr. Ricardo Gutierrez on behalf of 'Proyecto Argentino Interinstitucional de genomica de SARS-CoV-2' (PAIS Consortium)	Nabaes Jodar et al
hCoV-19/Argentina/PAIS-A0186/2020	EPI_ISL_792275	5/20/20	Laboratorio de Virología del Hospital de Niños Dr. Ricardo Gutierrez	Área de Secuenciación del Laboratorio de Virología del Hospital de Niños Dr. Ricardo Gutierrez on behalf of 'Proyecto Argentino Interinstitucional de genomica de SARS-CoV-2' (PAIS Consortium)	Nabaes Jodar et al
hCoV-19/Argentina/PAIS-A0187/2020	EPI_ISL_792276	5/20/20	Laboratorio de Virología del Hospital de Niños Dr. Ricardo Gutierrez	Área de Secuenciación del Laboratorio de Virología del Hospital de Niños Dr. Ricardo Gutierrez on behalf of 'Proyecto Argentino Interinstitucional de genomica de SARS-CoV-2' (PAIS Consortium)	Nabaes Jodar et al
hCoV-19/Argentina/PAIS-A0188/2020	EPI_ISL_792277	5/20/20	Laboratorio de Virología del Hospital de Niños Dr. Ricardo Gutierrez	Área de Secuenciación del Laboratorio de Virología del Hospital de Niños Dr. Ricardo Gutierrez on behalf of 'Proyecto Argentino Interinstitucional de genomica de SARS-CoV-2' (PAIS Consortium)	Nabaes Jodar et al
hCoV-19/Argentina/PAIS-A0189/2020	EPI_ISL_792278	5/20/20	Laboratorio de Virología del Hospital de Niños Dr. Ricardo Gutierrez	Área de Secuenciación del Laboratorio de Virología del Hospital de Niños Dr. Ricardo Gutierrez on behalf of 'Proyecto Argentino Interinstitucional de genomica de SARS-CoV-2' (PAIS Consortium)	Nabaes Jodar et al
hCoV-19/Argentina/PAIS-A0190/2020	EPI_ISL_792279	5/20/20	Laboratorio de Virología del Hospital de Niños Dr. Ricardo Gutierrez	Área de Secuenciación del Laboratorio de Virología del Hospital de Niños Dr. Ricardo Gutierrez on behalf of 'Proyecto Argentino Interinstitucional de genomica de SARS-CoV-2' (PAIS Consortium)	Nabaes Jodar et al
hCoV-19/Argentina/PAIS-A0191/2020	EPI_ISL_792280	5/20/20	Laboratorio de Virología del Hospital de Niños Dr. Ricardo Gutierrez	Área de Secuenciación del Laboratorio de Virología del Hospital de Niños Dr. Ricardo Gutierrez on behalf of 'Proyecto Argentino Interinstitucional de genomica de SARS-CoV-2' (PAIS Consortium)	Nabaes Jodar et al
hCoV-19/Argentina/PAIS-A0192/2020	EPI_ISL_792281	5/20/20	Laboratorio de Virología del Hospital de Niños Dr. Ricardo Gutierrez	Área de Secuenciación del Laboratorio de Virología del Hospital de Niños Dr. Ricardo Gutierrez on behalf of 'Proyecto Argentino Interinstitucional de genomica de SARS-CoV-2' (PAIS Consortium)	Nabaes Jodar et al
hCoV-19/Argentina/PAIS-A0193/2020	EPI_ISL_792282	5/20/20	Laboratorio de Virología del Hospital de Niños Dr. Ricardo Gutierrez	Área de Secuenciación del Laboratorio de Virología del Hospital de Niños Dr. Ricardo Gutierrez on behalf of 'Proyecto Argentino Interinstitucional de genomica de SARS-CoV-2' (PAIS Consortium)	Nabaes Jodar et al
hCoV-19/Argentina/PAIS-A0194/2020	EPI_ISL_792283	5/21/20	Laboratorio de Virología del Hospital de Niños Dr. Ricardo Gutierrez	Área de Secuenciación del Laboratorio de Virología del Hospital de Niños Dr. Ricardo Gutierrez on behalf of 'Proyecto Argentino Interinstitucional de genomica de SARS-CoV-2' (PAIS Consortium)	Nabaes Jodar et al
hCoV-19/Argentina/PAIS-A0195/2020	EPI_ISL_792284	5/21/20	Laboratorio de Virología del Hospital de Niños Dr. Ricardo Gutierrez	Área de Secuenciación del Laboratorio de Virología del Hospital de Niños Dr. Ricardo Gutierrez on behalf of 'Proyecto Argentino Interinstitucional de genomica de SARS-CoV-2' (PAIS Consortium)	Nabaes Jodar et al
hCoV-19/Argentina/PAIS-A0196/2020	EPI_ISL_792285	5/21/20	Laboratorio de Virología del Hospital de Niños Dr. Ricardo Gutierrez	Área de Secuenciación del Laboratorio de Virología del Hospital de Niños Dr. Ricardo Gutierrez on behalf of 'Proyecto Argentino Interinstitucional de genomica de SARS-CoV-2' (PAIS Consortium)	Nabaes Jodar et al
hCoV-19/Argentina/PAIS-A0197/2020	EPI_ISL_792286	5/1/20	Laboratorio de Virología del Hospital de Niños Dr. Ricardo Gutierrez	Área de Secuenciación del Laboratorio de Virología del Hospital de Niños Dr. Ricardo Gutierrez on behalf of 'Proyecto Argentino Interinstitucional de genomica de SARS-CoV-2' (PAIS Consortium)	Nabaes Jodar et al
hCoV-19/Argentina/PAIS-A0199/2020	EPI_ISL_792287	5/7/20	Laboratorio de Virología del Hospital de Niños Dr. Ricardo Gutierrez	Área de Secuenciación del Laboratorio de Virología del Hospital de Niños Dr. Ricardo Gutierrez on behalf of 'Proyecto Argentino Interinstitucional de genomica de SARS-CoV-2' (PAIS Consortium)	Nabaes Jodar et al
hCoV-19/Argentina/PAIS-A0200/2020	EPI_ISL_792288	5/7/20	Laboratorio de Virología del Hospital de Niños Dr. Ricardo Gutierrez	Área de Secuenciación del Laboratorio de Virología del Hospital de Niños Dr. Ricardo Gutierrez on behalf of 'Proyecto Argentino Interinstitucional de genomica de SARS-CoV-2' (PAIS Consortium)	Nabaes Jodar et al
hCoV-19/Argentina/PAIS-A0203/2020	EPI_ISL_792289	5/8/20	Laboratorio de Virología del Hospital de Niños Dr. Ricardo Gutierrez	Área de Secuenciación del Laboratorio de Virología del Hospital de Niños Dr. Ricardo Gutierrez on behalf of 'Proyecto Argentino Interinstitucional de genomica de SARS-CoV-2' (PAIS Consortium)	Nabaes Jodar et al
hCoV-19/Argentina/PAIS-A0204/2020	EPI_ISL_792290	5/10/20	Laboratorio de Virología del Hospital de Niños Dr. Ricardo Gutierrez	Área de Secuenciación del Laboratorio de Virología del Hospital de Niños Dr. Ricardo Gutierrez on behalf of 'Proyecto Argentino Interinstitucional de genomica de SARS-CoV-2' (PAIS Consortium)	Nabaes Jodar et al
hCoV-19/Argentina/PAIS-A0205/2020	EPI_ISL_792291	4/21/20	Laboratorio de genética y biología molecular del Hospital de trauma y emergencia Dr Federico Abete	Área de Secuenciación del Laboratorio de Virología del Hospital de Niños Dr. Ricardo Gutierrez on behalf of 'Proyecto Argentino Interinstitucional de genomica de SARS-CoV-2' (PAIS Consortium)	Nabaes Jodar et al
hCoV-19/Argentina/PAIS-A0207/2020	EPI_ISL_792292	4/28/20	Laboratorio de genética y biología molecular del Hospital de trauma y emergencia Dr Federico Abete	Área de Secuenciación del Laboratorio de Virología del Hospital de Niños Dr. Ricardo Gutierrez on behalf of 'Proyecto Argentino Interinstitucional de genomica de SARS-CoV-2' (PAIS Consortium)	Nabaes Jodar et al
hCoV-19/Argentina/PAIS-A0208/2020	EPI_ISL_792293	4/22/20	Laboratorio de genética y biología molecular del Hospital de trauma y emergencia Dr Federico Abete	Área de Secuenciación del Laboratorio de Virología del Hospital de Niños Dr. Ricardo Gutierrez on behalf of 'Proyecto Argentino Interinstitucional de genomica de SARS-CoV-2' (PAIS Consortium)	Nabaes Jodar et al
hCoV-19/Argentina/PAIS-A0212/2020	EPI_ISL_792296	4/28/20	Laboratorio de genética y biología molecular del Hospital de trauma y emergencia Dr Federico Abete	Área de Secuenciación del Laboratorio de Virología del Hospital de Niños Dr. Ricardo Gutierrez on behalf of 'Proyecto Argentino Interinstitucional de genomica de SARS-CoV-2' (PAIS Consortium)	Nabaes Jodar et al
hCoV-19/Argentina/PAIS-A0214/2020	EPI_ISL_792297	4/28/20	Laboratorio de genética y biología molecular del Hospital de trauma y emergencia Dr Federico Abete	Área de Secuenciación del Laboratorio de Virología del Hospital de Niños Dr. Ricardo Gutierrez on behalf of 'Proyecto Argentino Interinstitucional de genomica de SARS-CoV-2' (PAIS Consortium)	Nabaes Jodar et al
hCoV-19/Argentina/PAIS-A0215/2020	EPI_ISL_792298	4/25/20	Laboratorio de genética y biología molecular del Hospital de trauma y emergencia Dr Federico Abete	Área de Secuenciación del Laboratorio de Virología del Hospital de Niños Dr. Ricardo Gutierrez on behalf of 'Proyecto Argentino Interinstitucional de genomica de SARS-CoV-2' (PAIS Consortium)	Nabaes Jodar et al
hCoV-19/Argentina/PAIS-A0216/2020	EPI_ISL_792299	5/19/20	Laboratorio del Hospital Alemán	Área de Secuenciación del Laboratorio de Virología del Hospital de Niños Dr. Ricardo Gutierrez on behalf of 'Proyecto Argentino Interinstitucional de genomica de SARS-CoV-2' (PAIS Consortium)	Nabaes Jodar et al
hCoV-19/Argentina/PAIS-A0217/2020	EPI_ISL_792300	5/27/20	Laboratorio del Hospital Alemán	Área de Secuenciación del Laboratorio de Virología del Hospital de Niños Dr. Ricardo Gutierrez on behalf of 'Proyecto Argentino Interinstitucional de genomica de SARS-CoV-2' (PAIS Consortium)	Nabaes Jodar et al
hCoV-19/Argentina/PAIS-A0219/2020	EPI_ISL_792301	4/28/20	Departamento de Biología y genética molecular, IACA Laboratorios.	Área de Secuenciación del Laboratorio de Virología del Hospital de Niños Dr. Ricardo Gutierrez on behalf of 'Proyecto Argentino Interinstitucional de genomica de SARS-CoV-2' (PAIS Consortium)	Nabaes Jodar et al
hCoV-19/Argentina/PAIS-A0223/2020	EPI_ISL_792304	3/23/20	Unidad de Virología, Centro de Educación Médica en Investigaciones Clínicas CEMIC	Área de Secuenciación del Laboratorio de Virología del Hospital de Niños Dr. Ricardo Gutierrez on behalf of 'Proyecto Argentino Interinstitucional de genomica de SARS-CoV-2' (PAIS Consortium)	Nabaes Jodar et al
hCoV-19/Argentina/PAIS-A0224/2020	EPI_ISL_792305	5/26/20	Unidad de Virología, Centro de Educación Médica en Investigaciones Clínicas CEMIC	Área de Secuenciación del Laboratorio de Virología del Hospital de Niños Dr. Ricardo Gutierrez on behalf of 'Proyecto Argentino Interinstitucional de genomica de SARS-CoV-2' (PAIS Consortium)	Nabaes Jodar et al
hCoV-19/Argentina/PAIS-A0225/2020	EPI_ISL_792306	4/24/20	Laboratorio del Hospital El Cruce Dr. Néstor C. Kirchner	Área de Secuenciación del Laboratorio de Virología del Hospital de Niños Dr. Ricardo Gutierrez on behalf of 'Proyecto Argentino Interinstitucional de genomica de SARS-CoV-2' (PAIS Consortium)	Nabaes Jodar et al
hCoV-19/Argentina/PAIS-A0226/2020	EPI_ISL_792307	5/18/20	Laboratorio del Hospital El Cruce Dr. Néstor C. Kirchner	Área de Secuenciación del Laboratorio de Virología del Hospital de Niños Dr. Ricardo Gutierrez on behalf of 'Proyecto Argentino Interinstitucional de genomica de SARS-CoV-2' (PAIS Consortium)	Nabaes Jodar et al
hCoV-19/Argentina/PAIS-A0227/2020	EPI_ISL_792308	5/18/20	Laboratorio del Hospital El Cruce Dr. Néstor C. Kirchner	Área de Secuenciación del Laboratorio de Virología del Hospital de Niños Dr. Ricardo Gutierrez on behalf of 'Proyecto Argentino Interinstitucional de genomica de SARS-CoV-2' (PAIS Consortium)	Nabaes Jodar et al
hCoV-19/Argentina/PAIS-A0228/2020	EPI_ISL_792309	5/20/20	Laboratorio del Hospital El Cruce Dr. Néstor C. Kirchner	Área de Secuenciación del Laboratorio de Virología del Hospital de Niños Dr. Ricardo Gutierrez on behalf of 'Proyecto Argentino Interinstitucional de genomica de SARS-CoV-2' (PAIS Consortium)	Nabaes Jodar et al
hCoV-19/Argentina/PAIS-A0229/2020	EPI_ISL_792310	5/20/20	Laboratorio del Hospital El Cruce Dr. Néstor C. Kirchner	Área de Secuenciación del Laboratorio de Virología del Hospital de Niños Dr. Ricardo Gutierrez on behalf of 'Proyecto Argentino Interinstitucional de genomica de SARS-CoV-2' (PAIS Consortium)	Nabaes Jodar et al
hCoV-19/Argentina/PAIS-A0230/2020	EPI_ISL_792311	5/21/20	Laboratorio del Hospital El Cruce Dr. Néstor C. Kirchner	Área de Secuenciación del Laboratorio de Virología del Hospital de Niños Dr. Ricardo Gutierrez on behalf of 'Proyecto Argentino Interinstitucional de genomica de SARS-CoV-2' (PAIS Consortium)	Nabaes Jodar et al
hCoV-19/Argentina/PAIS-A0231/2020	EPI_ISL_792312	4/27/20	Laboratorio del Hospital El Cruce Dr. Néstor C. Kirchner	Área de Secuenciación del Laboratorio de Virología del Hospital de Niños Dr. Ricardo Gutierrez on behalf of 'Proyecto Argentino Interinstitucional de genomica de SARS-CoV-2' (PAIS Consortium)	Nabaes Jodar et al
hCoV-19/Argentina/PAIS-A0234/2020	EPI_ISL_792315	4/26/20	Laboratorio del Hospital El Cruce Dr. Néstor C. Kirchner	Área de Secuenciación del Laboratorio de Virología del Hospital de Niños Dr. Ricardo Gutierrez on behalf of 'Proyecto Argentino Interinstitucional de genomica de SARS-CoV-2' (PAIS Consortium)	Nabaes Jodar et al
hCoV-19/Argentina/PAIS-A0235/2020	EPI_ISL_792316	5/7/20	Laboratorio del Hospital El Cruce Dr. Néstor C. Kirchner	Área de Secuenciación del Laboratorio de Virología del Hospital de Niños Dr. Ricardo Gutierrez on behalf of 'Proyecto Argentino Interinstitucional de genomica de SARS-CoV-2' (PAIS Consortium)	Nabaes Jodar et al
hCoV-19/Argentina/PAIS-A0236/2020	EPI_ISL_792317	5/13/20	Laboratorio del Hospital El Cruce Dr. Néstor C. Kirchner	Área de Secuenciación del Laboratorio de Virología del Hospital de Niños Dr. Ricardo Gutierrez on behalf of 'Proyecto Argentino Interinstitucional de genomica de SARS-CoV-2' (PAIS Consortium)	Nabaes Jodar et al
hCoV-19/Argentina/PAIS-A0238/2020	EPI_ISL_792319	5/16/20	Laboratorio del Hospital El Cruce Dr. Néstor C. Kirchner	Área de Secuenciación del Laboratorio de Virología del Hospital de Niños Dr. Ricardo Gutierrez on behalf of 'Proyecto Argentino Interinstitucional de genomica de SARS-CoV-2' (PAIS Consortium)	Nabaes Jodar et al
hCoV-19/Argentina/PAIS-A0239/2020	EPI_ISL_792320	4/13/20	Instituto de Investigaciones Biomédicas en Retrovirus y SIDA	Área de Secuenciación del Laboratorio de Virología del Hospital de Niños Dr. Ricardo Gutierrez on behalf of 'Proyecto Argentino Interinstitucional de genomica de SARS-CoV-2' (PAIS Consortium)	Nabaes Jodar et al
hCoV-19/Argentina/PAIS-A0241/2020	EPI_ISL_792321	5/11/20	Instituto de Investigaciones Biomédicas en Retrovirus y SIDA	Área de Secuenciación del Laboratorio de Virología del Hospital de Niños Dr. Ricardo Gutierrez on behalf of 'Proyecto Argentino Interinstitucional de genomica de SARS-CoV-2' (PAIS Consortium)	Nabaes Jodar et al
hCoV-19/Argentina/PAIS-A0242/2020	EPI_ISL_792322	5/12/20	Instituto de Investigaciones Biomédicas en Retrovirus y SIDA	Área de Secuenciación del Laboratorio de Virología del Hospital de Niños Dr. Ricardo Gutierrez on behalf of 'Proyecto Argentino Interinstitucional de genomica de SARS-CoV-2' (PAIS Consortium)	Nabaes Jodar et al
hCoV-19/Argentina/PAIS-A0243/2020	EPI_ISL_792323	5/14/20	Instituto de Investigaciones Biomédicas en Retrovirus y SIDA	Área de Secuenciación del Laboratorio de Virología del Hospital de Niños Dr. Ricardo Gutierrez on behalf of 'Proyecto Argentino Interinstitucional de genomica de SARS-CoV-2' (PAIS Consortium)	Nabaes Jodar et al
hCoV-19/Argentina/PAIS-A0244/2020	EPI_ISL_792324	4/25/20	Instituto de Investigaciones Biomédicas en Retrovirus y SIDA	Área de Secuenciación del Laboratorio de Virología del Hospital de Niños Dr. Ricardo Gutierrez on behalf of 'Proyecto Argentino Interinstitucional de genomica de SARS-CoV-2' (PAIS Consortium)	Nabaes Jodar et al
hCoV-19/Argentina/PAIS-A0245/2020	EPI_ISL_792325	4/25/20	Instituto de Investigaciones Biomédicas en Retrovirus y SIDA	Área de Secuenciación del Laboratorio de Virología del Hospital de Niños Dr. Ricardo Gutierrez on behalf of 'Proyecto Argentino Interinstitucional de genomica de SARS-CoV-2' (PAIS Consortium)	Nabaes Jodar et al
hCoV-19/Argentina/PAIS-A0247/2020	EPI_ISL_792327	4/13/20	Instituto de Investigaciones Biomédicas en Retrovirus y SIDA	Área de Secuenciación del Laboratorio de Virología del Hospital de Niños Dr. Ricardo Gutierrez on behalf of 'Proyecto Argentino Interinstitucional de genomica de SARS-CoV-2' (PAIS Consortium)	Nabaes Jodar et al
hCoV-19/Argentina/PAIS-A0248/2020	EPI_ISL_792328	4/13/20	Instituto de Investigaciones Biomédicas en Retrovirus y SIDA	Área de Secuenciación del Laboratorio de Virología del Hospital de Niños Dr. Ricardo Gutierrez on behalf of 'Proyecto Argentino Interinstitucional de genomica de SARS-CoV-2' (PAIS Consortium)	Nabaes Jodar et al
hCoV-19/Argentina/PAIS-A0250/2020	EPI_ISL_792330	4/20/20	Instituto de Investigaciones Biomédicas en Retrovirus y SIDA	Área de Secuenciación del Laboratorio de Virología del Hospital de Niños Dr. Ricardo Gutierrez on behalf of 'Proyecto Argentino Interinstitucional de genomica de SARS-CoV-2' (PAIS Consortium)	Nabaes Jodar et al
hCoV-19/Argentina/PAIS-A0252/2020	EPI_ISL_792332	5/1/20	Instituto de Investigaciones Biomédicas en Retrovirus y SIDA	Área de Secuenciación del Laboratorio de Virología del Hospital de Niños Dr. Ricardo Gutierrez on behalf of 'Proyecto Argentino Interinstitucional de genomica de SARS-CoV-2' (PAIS Consortium)	Nabaes Jodar et al
hCoV-19/Argentina/PAIS-A0257/2020	EPI_ISL_792337	4/27/20	Laboratorio del Hospital Interzonal General de Agudos Evita	Área de Secuenciación del Laboratorio de Virología del Hospital de Niños Dr. Ricardo Gutierrez on behalf of 'Proyecto Argentino Interinstitucional de genomica de SARS-CoV-2' (PAIS Consortium)	Nabaes Jodar et al
hCoV-19/Argentina/PAIS-A0259/2020	EPI_ISL_792339	4/28/20	Laboratorio del Hospital Interzonal General de Agudos Evita	Área de Secuenciación del Laboratorio de Virología del Hospital de Niños Dr. Ricardo Gutierrez on behalf of 'Proyecto Argentino Interinstitucional de genomica de SARS-CoV-2' (PAIS Consortium)	Nabaes Jodar et al
hCoV-19/Argentina/PAIS-A0260/2020	EPI_ISL_792340	4/28/20	Laboratorio del Hospital Interzonal General de Agudos Evita	Área de Secuenciación del Laboratorio de Virología del Hospital de Niños Dr. Ricardo Gutierrez on behalf of 'Proyecto Argentino Interinstitucional de genomica de SARS-CoV-2' (PAIS Consortium)	Nabaes Jodar et al
hCoV-19/Argentina/PAIS-A0262/2020	EPI_ISL_792341	5/1/20	Laboratorio del Hospital Interzonal General de Agudos Evita	Área de Secuenciación del Laboratorio de Virología del Hospital de Niños Dr. Ricardo Gutierrez on behalf of 'Proyecto Argentino Interinstitucional de genomica de SARS-CoV-2' (PAIS Consortium)	Nabaes Jodar et al
hCoV-19/Argentina/PAIS-A0265/2020	EPI_ISL_792344	5/6/20	Laboratorio del Hospital Interzonal General de Agudos Evita	Área de Secuenciación del Laboratorio de Virología del Hospital de Niños Dr. Ricardo Gutierrez on behalf of 'Proyecto Argentino Interinstitucional de genomica de SARS-CoV-2' (PAIS Consortium)	Nabaes Jodar et al
hCoV-19/Argentina/PAIS-A0269/2020	EPI_ISL_792347	4/20/20	Laboratorio del Hospital Interzonal General de Agudos Evita	Área de Secuenciación del Laboratorio de Virología del Hospital de Niños Dr. Ricardo Gutierrez on behalf of 'Proyecto Argentino Interinstitucional de genomica de SARS-CoV-2' (PAIS Consortium)	Nabaes Jodar et al
hCoV-19/Argentina/PAIS-A0270/2020	EPI_ISL_792348	4/18/20	Laboratorio del Hospital Interzonal General de Agudos Evita	Área de Secuenciación del Laboratorio de Virología del Hospital de Niños Dr. Ricardo Gutierrez on behalf of 'Proyecto Argentino Interinstitucional de genomica de SARS-CoV-2' (PAIS Consortium)	Nabaes Jodar et al
hCoV-19/Argentina/PAIS-A0273/2020	EPI_ISL_792351	5/26/20	Instituto Nacional de Epidemiología Dr. Jara	Área de Secuenciación del Laboratorio de Virología del Hospital de Niños Dr. Ricardo Gutierrez on behalf of 'Proyecto Argentino Interinstitucional de genomica de SARS-CoV-2' (PAIS Consortium)	Nabaes Jodar et al
hCoV-19/Argentina/PAIS-A0274/2020	EPI_ISL_792352	5/28/20	Instituto Nacional de Epidemiología Dr. Jara	Área de Secuenciación del Laboratorio de Virología del Hospital de Niños Dr. Ricardo Gutierrez on behalf of 'Proyecto Argentino Interinstitucional de genomica de SARS-CoV-2' (PAIS Consortium)	Nabaes Jodar et al
hCoV-19/Argentina/PAIS-A0276/2020	EPI_ISL_792353	5/29/20	Instituto Nacional de Epidemiología Dr. Jara	Área de Secuenciación del Laboratorio de Virología del Hospital de Niños Dr. Ricardo Gutierrez on behalf of 'Proyecto Argentino Interinstitucional de genomica de SARS-CoV-2' (PAIS Consortium)	Nabaes Jodar et al
hCoV-19/Argentina/PAIS-A0278/2020	EPI_ISL_792354	6/7/20	Laboratorio de Biología Molecular. Hospital Dr. Héctor Cura	Área de Secuenciación del Laboratorio de Virología del Hospital de Niños Dr. Ricardo Gutierrez on behalf of 'Proyecto Argentino Interinstitucional de genomica de SARS-CoV-2' (PAIS Consortium)	Nabaes Jodar et al
hCoV-19/Argentina/PAIS-A0280/2020	EPI_ISL_792355	6/12/20	Laboratorio de Biología Molecular. Hospital Dr. Héctor Cura	Área de Secuenciación del Laboratorio de Virología del Hospital de Niños Dr. Ricardo Gutierrez on behalf of 'Proyecto Argentino Interinstitucional de genomica de SARS-CoV-2' (PAIS Consortium)	Nabaes Jodar et al
hCoV-19/Argentina/PAIS-A0281/2020	EPI_ISL_792356	6/10/20	Laboratorio de Biología Molecular. Hospital Dr. Héctor Cura	Área de Secuenciación del Laboratorio de Virología del Hospital de Niños Dr. Ricardo Gutierrez on behalf of 'Proyecto Argentino Interinstitucional de genomica de SARS-CoV-2' (PAIS Consortium)	Nabaes Jodar et al
hCoV-19/Argentina/PAIS-A0282/2020	EPI_ISL_792357	6/2/20	Laboratorio de Biología Molecular. Hospital Dr. Héctor Cura	Área de Secuenciación del Laboratorio de Virología del Hospital de Niños Dr. Ricardo Gutierrez on behalf of 'Proyecto Argentino Interinstitucional de genomica de SARS-CoV-2' (PAIS Consortium)	Nabaes Jodar et al
hCoV-19/Argentina/PAIS-A0284/2020	EPI_ISL_792359	5/22/20	Laboratorio de Virologia - HIEAyC San Juan de Dios	Área de Secuenciación del Laboratorio de Virología del Hospital de Niños Dr. Ricardo Gutierrez on behalf of 'Proyecto Argentino Interinstitucional de genomica de SARS-CoV-2' (PAIS Consortium)	Nabaes Jodar et al
hCoV-19/Argentina/PAIS-A0288/2020	EPI_ISL_792362	5/29/20	Laboratorio de Virologia - HIEAyC San Juan de Dios	Área de Secuenciación del Laboratorio de Virología del Hospital de Niños Dr. Ricardo Gutierrez on behalf of 'Proyecto Argentino Interinstitucional de genomica de SARS-CoV-2' (PAIS Consortium)	Nabaes Jodar et al
hCoV-19/Argentina/PAIS-A0289/2020	EPI_ISL_792363	5/29/20	Laboratorio de Virologia - HIEAyC San Juan de Dios	Área de Secuenciación del Laboratorio de Virología del Hospital de Niños Dr. Ricardo Gutierrez on behalf of 'Proyecto Argentino Interinstitucional de genomica de SARS-CoV-2' (PAIS Consortium)	Nabaes Jodar et al
hCoV-19/Argentina/PAIS-A0290/2020	EPI_ISL_792364	3/31/20	Laboratorio de Virologia - HIEAyC San Juan de Dios	Área de Secuenciación del Laboratorio de Virología del Hospital de Niños Dr. Ricardo Gutierrez on behalf of 'Proyecto Argentino Interinstitucional de genomica de SARS-CoV-2' (PAIS Consortium)	Nabaes Jodar et al
hCoV-19/Argentina/PAIS-A0293/2020	EPI_ISL_792367	4/27/20	Laboratorio de Virologia - HIEAyC San Juan de Dios	Área de Secuenciación del Laboratorio de Virología del Hospital de Niños Dr. Ricardo Gutierrez on behalf of 'Proyecto Argentino Interinstitucional de genomica de SARS-CoV-2' (PAIS Consortium)	Nabaes Jodar et al
hCoV-19/Argentina/PAIS-A0294/2020	EPI_ISL_792368	4/24/20	Laboratorio de Virologia - HIEAyC San Juan de Dios	Área de Secuenciación del Laboratorio de Virología del Hospital de Niños Dr. Ricardo Gutierrez on behalf of 'Proyecto Argentino Interinstitucional de genomica de SARS-CoV-2' (PAIS Consortium)	Nabaes Jodar et al
hCoV-19/Argentina/PAIS-A0295/2020	EPI_ISL_792369	5/2/20	Laboratorio de Virologia - HIEAyC San Juan de Dios	Área de Secuenciación del Laboratorio de Virología del Hospital de Niños Dr. Ricardo Gutierrez on behalf of 'Proyecto Argentino Interinstitucional de genomica de SARS-CoV-2' (PAIS Consortium)	Nabaes Jodar et al
hCoV-19/Argentina/PAIS-A0296/2020	EPI_ISL_792370	5/19/20	Laboratorio de Virologia - HIEAyC San Juan de Dios	Área de Secuenciación del Laboratorio de Virología del Hospital de Niños Dr. Ricardo Gutierrez on behalf of 'Proyecto Argentino Interinstitucional de genomica de SARS-CoV-2' (PAIS Consortium)	Nabaes Jodar et al
hCoV-19/Argentina/PAIS-A0297/2020	EPI_ISL_792371	5/29/20	Laboratorio del Hospital Interzonal General de Agudos Eva Perón	Área de Secuenciación del Laboratorio de Virología del Hospital de Niños Dr. Ricardo Gutierrez on behalf of 'Proyecto Argentino Interinstitucional de genomica de SARS-CoV-2' (PAIS Consortium)	Nabaes Jodar et al
hCoV-19/Argentina/PAIS-A0298/2020	EPI_ISL_792372	5/29/20	Laboratorio del Hospital Interzonal General de Agudos Eva Perón	Área de Secuenciación del Laboratorio de Virología del Hospital de Niños Dr. Ricardo Gutierrez on behalf of 'Proyecto Argentino Interinstitucional de genomica de SARS-CoV-2' (PAIS Consortium)	Nabaes Jodar et al
hCoV-19/Argentina/PAIS-A0300/2020	EPI_ISL_792373	6/2/20	Laboratorio del Hospital Interzonal General de Agudos Eva Perón	Área de Secuenciación del Laboratorio de Virología del Hospital de Niños Dr. Ricardo Gutierrez on behalf of 'Proyecto Argentino Interinstitucional de genomica de SARS-CoV-2' (PAIS Consortium)	Nabaes Jodar et al
hCoV-19/Argentina/PAIS-A0302/2020	EPI_ISL_792374	5/22/20	Laboratorio del Hospital Interzonal General de Agudos Eva Perón	Área de Secuenciación del Laboratorio de Virología del Hospital de Niños Dr. Ricardo Gutierrez on behalf of 'Proyecto Argentino Interinstitucional de genomica de SARS-CoV-2' (PAIS Consortium)	Nabaes Jodar et al
hCoV-19/Argentina/PAIS-A0304/2020	EPI_ISL_792375	5/15/20	Laboratorio de salud pública, Facultad de Ciencias Exactas, Universidad Nacional de La Plata	Área de Secuenciación del Laboratorio de Virología del Hospital de Niños Dr. Ricardo Gutierrez on behalf of 'Proyecto Argentino Interinstitucional de genomica de SARS-CoV-2' (PAIS Consortium)	Nabaes Jodar et al
hCoV-19/Argentina/PAIS-A0305/2020	EPI_ISL_792376	5/25/20	Laboratorio de salud pública, Facultad de Ciencias Exactas, Universidad Nacional de La Plata	Área de Secuenciación del Laboratorio de Virología del Hospital de Niños Dr. Ricardo Gutierrez on behalf of 'Proyecto Argentino Interinstitucional de genomica de SARS-CoV-2' (PAIS Consortium)	Nabaes Jodar et al
hCoV-19/Argentina/PAIS-A0306/2020	EPI_ISL_792377	5/25/20	Laboratorio de salud pública, Facultad de Ciencias Exactas, Universidad Nacional de La Plata	Área de Secuenciación del Laboratorio de Virología del Hospital de Niños Dr. Ricardo Gutierrez on behalf of 'Proyecto Argentino Interinstitucional de genomica de SARS-CoV-2' (PAIS Consortium)	Nabaes Jodar et al
hCoV-19/Argentina/PAIS-A0307/2020	EPI_ISL_792378	5/25/20	Laboratorio de salud pública, Facultad de Ciencias Exactas, Universidad Nacional de La Plata	Área de Secuenciación del Laboratorio de Virología del Hospital de Niños Dr. Ricardo Gutierrez on behalf of 'Proyecto Argentino Interinstitucional de genomica de SARS-CoV-2' (PAIS Consortium)	Nabaes Jodar et al
hCoV-19/Argentina/PAIS-A0308/2020	EPI_ISL_792379	5/17/20	Laboratorio de salud pública, Facultad de Ciencias Exactas, Universidad Nacional de La Plata	Área de Secuenciación del Laboratorio de Virología del Hospital de Niños Dr. Ricardo Gutierrez on behalf of 'Proyecto Argentino Interinstitucional de genomica de SARS-CoV-2' (PAIS Consortium)	Nabaes Jodar et al
hCoV-19/Argentina/PAIS-A0309/2020	EPI_ISL_792380	5/18/20	Laboratorio de salud pública, Facultad de Ciencias Exactas, Universidad Nacional de La Plata	Área de Secuenciación del Laboratorio de Virología del Hospital de Niños Dr. Ricardo Gutierrez on behalf of 'Proyecto Argentino Interinstitucional de genomica de SARS-CoV-2' (PAIS Consortium)	Nabaes Jodar et al
hCoV-19/Argentina/PAIS-A0310/2020	EPI_ISL_792381	5/18/20	Laboratorio de salud pública, Facultad de Ciencias Exactas, Universidad Nacional de La Plata	Área de Secuenciación del Laboratorio de Virología del Hospital de Niños Dr. Ricardo Gutierrez on behalf of 'Proyecto Argentino Interinstitucional de genomica de SARS-CoV-2' (PAIS Consortium)	Nabaes Jodar et al
hCoV-19/Argentina/PAIS-A0311/2020	EPI_ISL_792382	5/19/20	Laboratorio de salud pública, Facultad de Ciencias Exactas, Universidad Nacional de La Plata	Área de Secuenciación del Laboratorio de Virología del Hospital de Niños Dr. Ricardo Gutierrez on behalf of 'Proyecto Argentino Interinstitucional de genomica de SARS-CoV-2' (PAIS Consortium)	Nabaes Jodar et al
hCoV-19/Argentina/PAIS-A0313/2020	EPI_ISL_792383	5/25/20	Laboratorio de salud pública, Facultad de Ciencias Exactas, Universidad Nacional de La Plata	Área de Secuenciación del Laboratorio de Virología del Hospital de Niños Dr. Ricardo Gutierrez on behalf of 'Proyecto Argentino Interinstitucional de genomica de SARS-CoV-2' (PAIS Consortium)	Nabaes Jodar et al
hCoV-19/Argentina/PAIS-A0314/2020	EPI_ISL_792384	5/25/20	Laboratorio de salud pública, Facultad de Ciencias Exactas, Universidad Nacional de La Plata	Área de Secuenciación del Laboratorio de Virología del Hospital de Niños Dr. Ricardo Gutierrez on behalf of 'Proyecto Argentino Interinstitucional de genomica de SARS-CoV-2' (PAIS Consortium)	Nabaes Jodar et al
hCoV-19/Argentina/PAIS-A0315/2020	EPI_ISL_792385	5/25/20	Laboratorio de salud pública, Facultad de Ciencias Exactas, Universidad Nacional de La Plata	Área de Secuenciación del Laboratorio de Virología del Hospital de Niños Dr. Ricardo Gutierrez on behalf of 'Proyecto Argentino Interinstitucional de genomica de SARS-CoV-2' (PAIS Consortium)	Nabaes Jodar et al
hCoV-19/Argentina/PAIS-A0318/2020	EPI_ISL_792388	5/19/20	Plataforma de Servicios Biotecnólogicos: UTTIPP/PSB , Universidad Nacional de Quilmes.	Área de Secuenciación del Laboratorio de Virología del Hospital de Niños Dr. Ricardo Gutierrez on behalf of 'Proyecto Argentino Interinstitucional de genomica de SARS-CoV-2' (PAIS Consortium)	Nabaes Jodar et al
hCoV-19/Argentina/PAIS-A0320/2020	EPI_ISL_792390	4/27/20	Plataforma de Servicios Biotecnólogicos: UTTIPP/PSB , Universidad Nacional de Quilmes.	Área de Secuenciación del Laboratorio de Virología del Hospital de Niños Dr. Ricardo Gutierrez on behalf of 'Proyecto Argentino Interinstitucional de genomica de SARS-CoV-2' (PAIS Consortium)	Nabaes Jodar et al
hCoV-19/Argentina/PAIS-A0322/2020	EPI_ISL_792392	5/5/20	Plataforma de Servicios Biotecnólogicos: UTTIPP/PSB , Universidad Nacional de Quilmes.	Área de Secuenciación del Laboratorio de Virología del Hospital de Niños Dr. Ricardo Gutierrez on behalf of 'Proyecto Argentino Interinstitucional de genomica de SARS-CoV-2' (PAIS Consortium)	Nabaes Jodar et al
hCoV-19/Argentina/PAIS-A0323/2020	EPI_ISL_792393	5/7/20	Plataforma de Servicios Biotecnólogicos: UTTIPP/PSB , Universidad Nacional de Quilmes.	Área de Secuenciación del Laboratorio de Virología del Hospital de Niños Dr. Ricardo Gutierrez on behalf of 'Proyecto Argentino Interinstitucional de genomica de SARS-CoV-2' (PAIS Consortium)	Nabaes Jodar et al
hCoV-19/Argentina/PAIS-A0324/2020	EPI_ISL_792394	5/11/20	Plataforma de Servicios Biotecnólogicos: UTTIPP/PSB , Universidad Nacional de Quilmes.	Área de Secuenciación del Laboratorio de Virología del Hospital de Niños Dr. Ricardo Gutierrez on behalf of 'Proyecto Argentino Interinstitucional de genomica de SARS-CoV-2' (PAIS Consortium)	Nabaes Jodar et al
hCoV-19/Argentina/PAIS-A0325/2020	EPI_ISL_792395	5/15/20	Plataforma de Servicios Biotecnólogicos: UTTIPP/PSB , Universidad Nacional de Quilmes.	Área de Secuenciación del Laboratorio de Virología del Hospital de Niños Dr. Ricardo Gutierrez on behalf of 'Proyecto Argentino Interinstitucional de genomica de SARS-CoV-2' (PAIS Consortium)	Nabaes Jodar et al
hCoV-19/Argentina/PAIS-A0326/2020	EPI_ISL_792396	5/19/20	Plataforma de Servicios Biotecnólogicos: UTTIPP/PSB , Universidad Nacional de Quilmes.	Área de Secuenciación del Laboratorio de Virología del Hospital de Niños Dr. Ricardo Gutierrez on behalf of 'Proyecto Argentino Interinstitucional de genomica de SARS-CoV-2' (PAIS Consortium)	Nabaes Jodar et al
hCoV-19/Argentina/PAIS-B0001/2020	EPI_ISL_792397	5/28/20	Laboratorio de Virología del Hospital de Niños Dr. Ricardo Gutierrez	Biocódices SA. on behalf of 'Proyecto Argentino Interinstitucional de genomica de SARS-CoV-2' (PAIS Consortium)	Gravis et al
hCoV-19/Argentina/PAIS-B0002/2020	EPI_ISL_792398	5/28/20	Laboratorio de Virología del Hospital de Niños Dr. Ricardo Gutierrez	Biocódices SA. on behalf of 'Proyecto Argentino Interinstitucional de genomica de SARS-CoV-2' (PAIS Consortium)	Gravis et al
hCoV-19/Argentina/PAIS-B0003/2020	EPI_ISL_792399	5/30/20	Laboratorio de Virología del Hospital de Niños Dr. Ricardo Gutierrez	Biocódices SA. on behalf of 'Proyecto Argentino Interinstitucional de genomica de SARS-CoV-2' (PAIS Consortium)	Gravis et al
hCoV-19/Argentina/PAIS-B0004/2020	EPI_ISL_792400	6/3/20	Laboratorio de Virología del Hospital de Niños Dr. Ricardo Gutierrez	Biocódices SA. on behalf of 'Proyecto Argentino Interinstitucional de genomica de SARS-CoV-2' (PAIS Consortium)	Gravis et al
hCoV-19/Argentina/PAIS-B0005/2020	EPI_ISL_792401	6/5/20	Laboratorio de Virología del Hospital de Niños Dr. Ricardo Gutierrez	Biocódices SA. on behalf of 'Proyecto Argentino Interinstitucional de genomica de SARS-CoV-2' (PAIS Consortium)	Gravis et al
hCoV-19/Argentina/PAIS-C0006/2020	EPI_ISL_792407	5/8/20	LABORATORIO DE CAMPAÑA COVID 19 INTA	Instituto de Biotecnología, IABIMO (CONICET), Instituto de Virología, IVIT(CONICET), Instituto de Patobiología, IPVET(CONICET), CICVyA, INTA on behalf of 'Proyecto Argentino Interinstitucional de genomica de SARS-CoV-2' (PAIS Consortium)	König et al
hCoV-19/Argentina/PAIS-C0012/2020	EPI_ISL_792413	5/26/20	LABORATORIO DE CAMPAÑA COVID 19 INTA	Instituto de Biotecnología, IABIMO (CONICET), Instituto de Virología, IVIT(CONICET), Instituto de Patobiología, IPVET(CONICET), CICVyA, INTA on behalf of 'Proyecto Argentino Interinstitucional de genomica de SARS-CoV-2' (PAIS Consortium)	König et al
hCoV-19/Argentina/PAIS-C0014/2020	EPI_ISL_792415	5/27/20	LABORATORIO DE CAMPAÑA COVID 19 INTA	Instituto de Biotecnología, IABIMO (CONICET), Instituto de Virología, IVIT(CONICET), Instituto de Patobiología, IPVET(CONICET), CICVyA, INTA on behalf of 'Proyecto Argentino Interinstitucional de genomica de SARS-CoV-2' (PAIS Consortium)	König et al
hCoV-19/Argentina/PAIS-C0015/2020	EPI_ISL_792416	5/29/20	LABORATORIO DE CAMPAÑA COVID 19 INTA	Instituto de Biotecnología, IABIMO (CONICET), Instituto de Virología, IVIT(CONICET), Instituto de Patobiología, IPVET(CONICET), CICVyA, INTA on behalf of 'Proyecto Argentino Interinstitucional de genomica de SARS-CoV-2' (PAIS Consortium)	König et al
hCoV-19/Argentina/PAIS-C0016/2020	EPI_ISL_792417	5/29/20	LABORATORIO DE CAMPAÑA COVID 19 INTA	Instituto de Biotecnología, IABIMO (CONICET), Instituto de Virología, IVIT(CONICET), Instituto de Patobiología, IPVET(CONICET), CICVyA, INTA on behalf of 'Proyecto Argentino Interinstitucional de genomica de SARS-CoV-2' (PAIS Consortium)	König et al
hCoV-19/Argentina/PAIS-C0020/2020	EPI_ISL_792421	6/1/20	LABORATORIO DE CAMPAÑA COVID 19 INTA	Instituto de Biotecnología, IABIMO (CONICET), Instituto de Virología, IVIT(CONICET), Instituto de Patobiología, IPVET(CONICET), CICVyA, INTA on behalf of 'Proyecto Argentino Interinstitucional de genomica de SARS-CoV-2' (PAIS Consortium)	König et al
hCoV-19/Argentina/PAIS-C0022/2020	EPI_ISL_792423	6/3/20	LABORATORIO DE CAMPAÑA COVID 19 INTA	Instituto de Biotecnología, IABIMO (CONICET), Instituto de Virología, IVIT(CONICET), Instituto de Patobiología, IPVET(CONICET), CICVyA, INTA on behalf of 'Proyecto Argentino Interinstitucional de genomica de SARS-CoV-2' (PAIS Consortium)	König et al
hCoV-19/Argentina/PAIS-C0024/2020	EPI_ISL_792425	5/1/20	Laboratorio de Inmunología del Hospital Perrando e Instituto de Medicina Regional de la UNNE	Instituto de Biotecnología, IABIMO (CONICET), Instituto de Virología, IVIT(CONICET), Instituto de Patobiología, IPVET(CONICET), CICVyA, INTA on behalf of 'Proyecto Argentino Interinstitucional de genomica de SARS-CoV-2' (PAIS Consortium)	König et al
hCoV-19/Argentina/PAIS-C0025/2020	EPI_ISL_792426	5/5/20	Laboratorio de Inmunología del Hospital Perrando e Instituto de Medicina Regional de la UNNE	Instituto de Biotecnología, IABIMO (CONICET), Instituto de Virología, IVIT(CONICET), Instituto de Patobiología, IPVET(CONICET), CICVyA, INTA on behalf of 'Proyecto Argentino Interinstitucional de genomica de SARS-CoV-2' (PAIS Consortium)	König et al
hCoV-19/Argentina/PAIS-C0026/2020	EPI_ISL_792427	5/7/20	Laboratorio de Inmunología del Hospital Perrando e Instituto de Medicina Regional de la UNNE	Instituto de Biotecnología, IABIMO (CONICET), Instituto de Virología, IVIT(CONICET), Instituto de Patobiología, IPVET(CONICET), CICVyA, INTA on behalf of 'Proyecto Argentino Interinstitucional de genomica de SARS-CoV-2' (PAIS Consortium)	König et al
hCoV-19/Argentina/PAIS-C0032/2020	EPI_ISL_792433	5/19/20	Laboratorio de Inmunología del Hospital Perrando e Instituto de Medicina Regional de la UNNE	Instituto de Biotecnología, IABIMO (CONICET), Instituto de Virología, IVIT(CONICET), Instituto de Patobiología, IPVET(CONICET), CICVyA, INTA on behalf of 'Proyecto Argentino Interinstitucional de genomica de SARS-CoV-2' (PAIS Consortium)	König et al
hCoV-19/Argentina/PAIS-C0035/2020	EPI_ISL_792436	5/22/20	Laboratorio de Inmunología del Hospital Perrando e Instituto de Medicina Regional de la UNNE	Instituto de Biotecnología, IABIMO (CONICET), Instituto de Virología, IVIT(CONICET), Instituto de Patobiología, IPVET(CONICET), CICVyA, INTA on behalf of 'Proyecto Argentino Interinstitucional de genomica de SARS-CoV-2' (PAIS Consortium)	König et al
hCoV-19/Argentina/PAIS-C0038/2020	EPI_ISL_792439	5/25/20	Laboratorio de Inmunología del Hospital Perrando e Instituto de Medicina Regional de la UNNE	Instituto de Biotecnología, IABIMO (CONICET), Instituto de Virología, IVIT(CONICET), Instituto de Patobiología, IPVET(CONICET), CICVyA, INTA on behalf of 'Proyecto Argentino Interinstitucional de genomica de SARS-CoV-2' (PAIS Consortium)	König et al
hCoV-19/Argentina/PAIS-C0039/2020	EPI_ISL_792440	5/27/20	Laboratorio de Inmunología del Hospital Perrando e Instituto de Medicina Regional de la UNNE	Instituto de Biotecnología, IABIMO (CONICET), Instituto de Virología, IVIT(CONICET), Instituto de Patobiología, IPVET(CONICET), CICVyA, INTA on behalf of 'Proyecto Argentino Interinstitucional de genomica de SARS-CoV-2' (PAIS Consortium)	König et al
hCoV-19/Argentina/PAIS-C0040/2020	EPI_ISL_792441	6/13/20	Laboratorio de Inmunología del Hospital Perrando e Instituto de Medicina Regional de la UNNE	Instituto de Biotecnología, IABIMO (CONICET), Instituto de Virología, IVIT(CONICET), Instituto de Patobiología, IPVET(CONICET), CICVyA, INTA on behalf of 'Proyecto Argentino Interinstitucional de genomica de SARS-CoV-2' (PAIS Consortium)	König et al
hCoV-19/Argentina/PAIS-D0002/2020	EPI_ISL_792444	4/27/20	Laboratorio del Hospital Regional Ushuaia Gdor. Ernesto Campos	Hospital Regional Ushuaia - Centro Austral De Investigaciones Científicas - Universidad Nacional De Tierra Del Fuego on behalf of 'Proyecto Argentino Interinstitucional de genomica de SARS-CoV-2' (PAIS Consortium)	Ceballos et al
hCoV-19/Argentina/PAIS-D0005/2020	EPI_ISL_792447	3/24/20	Laboratorio del Hospital Regional Ushuaia Gdor. Ernesto Campos	Hospital Regional Ushuaia - Centro Austral De Investigaciones Científicas - Universidad Nacional De Tierra Del Fuego on behalf of 'Proyecto Argentino Interinstitucional de genomica de SARS-CoV-2' (PAIS Consortium)	Ceballos et al
hCoV-19/Argentina/PAIS-D0008/2020	EPI_ISL_792450	5/2/20	Laboratorio del Hospital Regional Ushuaia Gdor. Ernesto Campos	Hospital Regional Ushuaia - Centro Austral De Investigaciones Científicas - Universidad Nacional De Tierra Del Fuego on behalf of 'Proyecto Argentino Interinstitucional de genomica de SARS-CoV-2' (PAIS Consortium)	Ceballos et al
hCoV-19/Argentina/PAIS-D0010/2020	EPI_ISL_792452	3/10/20	Laboratorio del Hospital Regional Ushuaia Gdor. Ernesto Campos	Hospital Regional Ushuaia - Centro Austral De Investigaciones Científicas - Universidad Nacional De Tierra Del Fuego on behalf of 'Proyecto Argentino Interinstitucional de genomica de SARS-CoV-2' (PAIS Consortium)	Ceballos et al
hCoV-19/Argentina/PAIS-D0013/2020	EPI_ISL_792455	4/1/20	Laboratorio del Hospital Regional Ushuaia Gdor. Ernesto Campos	Hospital Regional Ushuaia - Centro Austral De Investigaciones Científicas - Universidad Nacional De Tierra Del Fuego on behalf of 'Proyecto Argentino Interinstitucional de genomica de SARS-CoV-2' (PAIS Consortium)	Ceballos et al
hCoV-19/Argentina/PAIS-D0017/2020	EPI_ISL_792459	3/23/20	Laboratorio del Hospital Regional Ushuaia Gdor. Ernesto Campos	Hospital Regional Ushuaia - Centro Austral De Investigaciones Científicas - Universidad Nacional De Tierra Del Fuego on behalf of 'Proyecto Argentino Interinstitucional de genomica de SARS-CoV-2' (PAIS Consortium)	Ceballos et al
hCoV-19/Argentina/PAIS-D0019/2020	EPI_ISL_792461	4/15/20	Laboratorio del Hospital Regional Ushuaia Gdor. Ernesto Campos	Hospital Regional Ushuaia - Centro Austral De Investigaciones Científicas - Universidad Nacional De Tierra Del Fuego on behalf of 'Proyecto Argentino Interinstitucional de genomica de SARS-CoV-2' (PAIS Consortium)	Ceballos et al
hCoV-19/Argentina/PAIS-D0021/2020	EPI_ISL_792463	3/23/20	Laboratorio del Hospital Regional Ushuaia Gdor. Ernesto Campos	Hospital Regional Ushuaia - Centro Austral De Investigaciones Científicas - Universidad Nacional De Tierra Del Fuego on behalf of 'Proyecto Argentino Interinstitucional de genomica de SARS-CoV-2' (PAIS Consortium)	Ceballos et al
hCoV-19/Argentina/PAIS-D0023/2020	EPI_ISL_792465	4/17/20	Laboratorio del Hospital Regional Ushuaia Gdor. Ernesto Campos	Hospital Regional Ushuaia - Centro Austral De Investigaciones Científicas - Universidad Nacional De Tierra Del Fuego on behalf of 'Proyecto Argentino Interinstitucional de genomica de SARS-CoV-2' (PAIS Consortium)	Ceballos et al
hCoV-19/Argentina/PAIS-D0027/2020	EPI_ISL_792469	4/1/20	Laboratorio del Hospital Regional Ushuaia Gdor. Ernesto Campos	Hospital Regional Ushuaia - Centro Austral De Investigaciones Científicas - Universidad Nacional De Tierra Del Fuego on behalf of 'Proyecto Argentino Interinstitucional de genomica de SARS-CoV-2' (PAIS Consortium)	Ceballos et al
hCoV-19/Argentina/PAIS-D0029/2020	EPI_ISL_792471	3/30/20	Laboratorio del Hospital Regional Ushuaia Gdor. Ernesto Campos	Hospital Regional Ushuaia - Centro Austral De Investigaciones Científicas - Universidad Nacional De Tierra Del Fuego on behalf of 'Proyecto Argentino Interinstitucional de genomica de SARS-CoV-2' (PAIS Consortium)	Ceballos et al
hCoV-19/Argentina/PAIS-D0031/2020	EPI_ISL_792473	4/1/20	Laboratorio del Hospital Regional Ushuaia Gdor. Ernesto Campos	Hospital Regional Ushuaia - Centro Austral De Investigaciones Científicas - Universidad Nacional De Tierra Del Fuego on behalf of 'Proyecto Argentino Interinstitucional de genomica de SARS-CoV-2' (PAIS Consortium)	Ceballos et al
hCoV-19/Argentina/PAIS-D0041/2020	EPI_ISL_792483	4/3/20	Laboratorio Central Mg. Luis Alfredo Pianciola	Hospital Regional Ushuaia - Centro Austral De Investigaciones Científicas - Universidad Nacional De Tierra Del Fuego on behalf of 'Proyecto Argentino Interinstitucional de genomica de SARS-CoV-2' (PAIS Consortium)	Ceballos et al
hCoV-19/Argentina/PAIS-D0050/2020	EPI_ISL_792492	4/6/20	Laboratorio Central Mg. Luis Alfredo Pianciola	Hospital Regional Ushuaia - Centro Austral De Investigaciones Científicas - Universidad Nacional De Tierra Del Fuego on behalf of 'Proyecto Argentino Interinstitucional de genomica de SARS-CoV-2' (PAIS Consortium)	Ceballos et al
hCoV-19/Argentina/PAIS-D0053/2020	EPI_ISL_792495	4/19/20	Laboratorio Central Mg. Luis Alfredo Pianciola	Hospital Regional Ushuaia - Centro Austral De Investigaciones Científicas - Universidad Nacional De Tierra Del Fuego on behalf of 'Proyecto Argentino Interinstitucional de genomica de SARS-CoV-2' (PAIS Consortium)	Ceballos et al
hCoV-19/Argentina/PAIS-D0054/2020	EPI_ISL_792496	4/20/20	Laboratorio Central Mg. Luis Alfredo Pianciola	Hospital Regional Ushuaia - Centro Austral De Investigaciones Científicas - Universidad Nacional De Tierra Del Fuego on behalf of 'Proyecto Argentino Interinstitucional de genomica de SARS-CoV-2' (PAIS Consortium)	Ceballos et al
hCoV-19/Argentina/PAIS-D0055/2020	EPI_ISL_792497	4/15/20	Laboratorio Central Mg. Luis Alfredo Pianciola	Hospital Regional Ushuaia - Centro Austral De Investigaciones Científicas - Universidad Nacional De Tierra Del Fuego on behalf of 'Proyecto Argentino Interinstitucional de genomica de SARS-CoV-2' (PAIS Consortium)	Ceballos et al
hCoV-19/Argentina/PAIS-D0059/2020	EPI_ISL_792499	4/20/20	Laboratorio Central Mg. Luis Alfredo Pianciola	Hospital Regional Ushuaia - Centro Austral De Investigaciones Científicas - Universidad Nacional De Tierra Del Fuego on behalf of 'Proyecto Argentino Interinstitucional de genomica de SARS-CoV-2' (PAIS Consortium)	Ceballos et al
hCoV-19/Argentina/PAIS-E0002/2020	EPI_ISL_792501	4/10/20	Laboratorio de Inmunología del Hospital Perrando e Instituto de Medicina Regional de la UNNE	Grupo de Genómica y Bioinformática del Instituto de Investigación de la Cadena Láctea CONICET-INTA on behalf of 'Proyecto Argentino Interinstitucional de genomica de SARS-CoV-2' (PAIS Consortium)	Eberhardt et al
hCoV-19/Argentina/PAIS-E0008/2020	EPI_ISL_792506	4/18/20	Laboratorio de Inmunología del Hospital Perrando e Instituto de Medicina Regional de la UNNE	Grupo de Genómica y Bioinformática del Instituto de Investigación de la Cadena Láctea CONICET-INTA on behalf of 'Proyecto Argentino Interinstitucional de genomica de SARS-CoV-2' (PAIS Consortium)	Eberhardt et al
hCoV-19/Argentina/PAIS-E0100/2020	EPI_ISL_792522	12/14/20	Laboratorio de Virología del Hospital de Niños Dr. Ricardo Gutierrez	Grupo de Genómica y Bioinformática del Instituto de Investigación de la Cadena Láctea CONICET-INTA on behalf of 'Proyecto Argentino Interinstitucional de genomica de SARS-CoV-2' (PAIS Consortium)	Amadio et al
hCoV-19/Argentina/PAIS-E0126/2020	EPI_ISL_842652	12/21/20	Laboratorio de Biología Molecular Hospital Pedro de Elizalde	Grupo de Genómica y Bioinformática del Instituto de Investigación de la Cadena Láctea CONICET-INTA on behalf of 'Proyecto Argentino Interinstitucional de genomica de SARS-CoV-2' (PAIS Consortium)	Amadio et al
hCoV-19/Argentina/PAIS-G0001/2020	EPI_ISL_499083	4/15/20	Instituto de Virologia "Dr. J. M. Vanella", Facultad de Ciencias Medicas, Universidad Nacional de Cordoba. Laboratorio Central de la Provincia de Cordoba, Argentina. Ministerio de Salud de la provincia de Cordoba, Argentina.	Laboratorio de Virología, Hospital de Niños Ricardo Gutiérrez, CABA, Argentina.	Sandra Gallego et al
hCoV-19/Argentina/PAIS-G0002/2020	EPI_ISL_792526	3/22/20	Laboratorio Central, Ministerio de Salud Córdoba	Instituto de Patologia Vegetal (CIAP-INTA) on behalf of 'Proyecto Argentino Interinstitucional de genomica de SARS-CoV-2' (PAIS Consortium)	Fernández et al
hCoV-19/Argentina/PAIS-G0004/2020	EPI_ISL_792528	3/31/20	Laboratorio Central, Ministerio de Salud Córdoba	Instituto de Patologia Vegetal (CIAP-INTA) on behalf of 'Proyecto Argentino Interinstitucional de genomica de SARS-CoV-2' (PAIS Consortium)	Fernández et al
hCoV-19/Argentina/PAIS-G0007/2020	EPI_ISL_792531	3/23/20	Laboratorio Central, Ministerio de Salud Córdoba	Instituto de Patologia Vegetal (CIAP-INTA) on behalf of 'Proyecto Argentino Interinstitucional de genomica de SARS-CoV-2' (PAIS Consortium)	Fernández et al
hCoV-19/Argentina/PAIS-G0009/2020	EPI_ISL_792533	4/1/20	Laboratorio Central, Ministerio de Salud Córdoba	Instituto de Patologia Vegetal (CIAP-INTA) on behalf of 'Proyecto Argentino Interinstitucional de genomica de SARS-CoV-2' (PAIS Consortium)	Fernández et al
hCoV-19/Argentina/PAIS-G0018/2020	EPI_ISL_792542	4/10/20	Laboratorio Central, Ministerio de Salud Córdoba	Instituto de Patologia Vegetal (CIAP-INTA) on behalf of 'Proyecto Argentino Interinstitucional de genomica de SARS-CoV-2' (PAIS Consortium)	Fernández et al
hCoV-19/Argentina/PAIS-G0019/2020	EPI_ISL_792543	4/10/20	Laboratorio Central, Ministerio de Salud Córdoba	Instituto de Patologia Vegetal (CIAP-INTA) on behalf of 'Proyecto Argentino Interinstitucional de genomica de SARS-CoV-2' (PAIS Consortium)	Fernández et al
hCoV-19/Argentina/PAIS-G0020/2020	EPI_ISL_792544	7/6/20	Laboratorio Central, Ministerio de Salud Córdoba	Instituto de Patologia Vegetal (CIAP-INTA) on behalf of 'Proyecto Argentino Interinstitucional de genomica de SARS-CoV-2' (PAIS Consortium)	Fernández et al
hCoV-19/Argentina/PAIS-G0021/2020	EPI_ISL_792545	7/6/20	Laboratorio Central, Ministerio de Salud Córdoba	Instituto de Patologia Vegetal (CIAP-INTA) on behalf of 'Proyecto Argentino Interinstitucional de genomica de SARS-CoV-2' (PAIS Consortium)	Fernández et al
hCoV-19/Argentina/PAIS-G0022/2020	EPI_ISL_792546	7/6/20	Laboratorio Central, Ministerio de Salud Córdoba	Instituto de Patologia Vegetal (CIAP-INTA) on behalf of 'Proyecto Argentino Interinstitucional de genomica de SARS-CoV-2' (PAIS Consortium)	Fernández et al
hCoV-19/Argentina/argenTAG-1252C02E/2020	EPI_ISL_648677	7/22/20	INBIRS-UBA	Laboratorio Mixto de Biotecnología Acuática (LMBA)	Joaquín Ezpeleta et al
hCoV-19/Argentina/argenTAG-12568054/2020	EPI_ISL_648213	7/22/20	INBIRS-UBA	Laboratorio Mixto de Biotecnología Acuática (LMBA)	Joaquín Ezpeleta et al
hCoV-19/Argentina/argenTAG-126BE00A/2020	EPI_ISL_648217	7/20/20	SILAB	Laboratorio Mixto de Biotecnología Acuática (LMBA)	Joaquín Ezpeleta et al
hCoV-19/Argentina/argenTAG-127F2009/2020	EPI_ISL_648215	7/22/20	INBIRS-UBA	Laboratorio Mixto de Biotecnología Acuática (LMBA)	Joaquín Ezpeleta et al
hCoV-19/Argentina/argenTAG-1283F02A/2020	EPI_ISL_648211	7/22/20	INBIRS-UBA	Laboratorio Mixto de Biotecnología Acuática (LMBA)	Joaquín Ezpeleta et al
hCoV-19/Argentina/argenTAG-12926008/2020	EPI_ISL_648216	7/22/20	INBIRS-UBA	Laboratorio Mixto de Biotecnología Acuática (LMBA)	Joaquín Ezpeleta et al
hCoV-19/Argentina/argenTAG-12BBC055/2020	EPI_ISL_648210	7/22/20	INBIRS-UBA	Laboratorio Mixto de Biotecnología Acuática (LMBA)	Joaquín Ezpeleta et al
hCoV-19/Argentina/argenTAG-12C0A026/2020	EPI_ISL_648209	7/22/20	INBIRS-UBA	Laboratorio Mixto de Biotecnología Acuática (LMBA)	Joaquín Ezpeleta et al
hCoV-19/Argentina/argenTAG-12CB103F/2020	EPI_ISL_648218	7/22/20	INBIRS-UBA	Laboratorio Mixto de Biotecnología Acuática (LMBA)	Joaquín Ezpeleta et al
hCoV-19/Argentina/argenTAG-12CF5045/2020	EPI_ISL_648212	7/22/20	INBIRS-UBA	Laboratorio Mixto de Biotecnología Acuática (LMBA)	Joaquín Ezpeleta et al
hCoV-19/Argentina/argenTAG-12E7E043/2020	EPI_ISL_648214	7/22/20	INBIRS-UBA	Laboratorio Mixto de Biotecnología Acuática (LMBA)	Joaquín Ezpeleta et al
hCoV-19/Armenia/ChVir8668/2020	EPI_ISL_683451	2020	National Center of Disease Control and Prevention of the Republic of Armenia	Charité Universitätsmedizin Berlin, Institute of Virology	Victor M Corman et al
hCoV-19/Aruba/AW-RIVM-10113/2020	EPI_ISL_547446	3/17/20	Dutch COVID-19 response team	National Institute for Public Health and the Environment (RIVM)	Adam Meijer et al
hCoV-19/Aruba/AW-RIVM-10114/2020	EPI_ISL_547447	3/18/20	Dutch COVID-19 response team	National Institute for Public Health and the Environment (RIVM)	Adam Meijer et al
hCoV-19/Aruba/AW-RIVM-10115/2020	EPI_ISL_547448	3/20/20	Dutch COVID-19 response team	National Institute for Public Health and the Environment (RIVM)	Adam Meijer et al
hCoV-19/Aruba/AW-RIVM-10326/2020	EPI_ISL_636513	3/20/20	Dutch COVID-19 response team	National Institute for Public Health and the Environment (RIVM)	Adam Meijer et al
hCoV-19/Aruba/AW-RIVM-10388/2020	EPI_ISL_636514	8/4/20	Dutch COVID-19 response team	National Institute for Public Health and the Environment (RIVM)	Adam Meijer et al
hCoV-19/Aruba/AW-RIVM-10389/2020	EPI_ISL_636515	8/5/20	Dutch COVID-19 response team	National Institute for Public Health and the Environment (RIVM)	Adam Meijer et al
hCoV-19/Aruba/AW-RIVM-10390/2020	EPI_ISL_636516	8/6/20	Dutch COVID-19 response team	National Institute for Public Health and the Environment (RIVM)	Adam Meijer et al
hCoV-19/Aruba/AW-RIVM-10391/2020	EPI_ISL_636517	8/7/20	Dutch COVID-19 response team	National Institute for Public Health and the Environment (RIVM)	Adam Meijer et al
hCoV-19/Aruba/AW-RIVM-10392/2020	EPI_ISL_636518	8/25/20	Dutch COVID-19 response team	National Institute for Public Health and the Environment (RIVM)	Adam Meijer et al
hCoV-19/Aruba/AW-RIVM-10520/2021	EPI_ISL_905239	1/13/21	Dutch COVID-19 response team	National Institute for Public Health and the Environment (RIVM)	Adam Meijer et al
hCoV-19/Aruba/AW-RIVM-10521/2021	EPI_ISL_905171	1/13/21	Dutch COVID-19 response team	National Institute for Public Health and the Environment (RIVM)	Adam Meijer et al
hCoV-19/Aruba/AW-RIVM-10522/2021	EPI_ISL_905240	1/13/21	Dutch COVID-19 response team	National Institute for Public Health and the Environment (RIVM)	Adam Meijer et al
hCoV-19/Aruba/AW-RIVM-10523/2021	EPI_ISL_905241	1/13/21	Dutch COVID-19 response team	National Institute for Public Health and the Environment (RIVM)	Adam Meijer et al
hCoV-19/Aruba/AW-RIVM-10524/2021	EPI_ISL_905242	1/13/21	Dutch COVID-19 response team	National Institute for Public Health and the Environment (RIVM)	Adam Meijer et al
hCoV-19/Aruba/AW-RIVM-10697/2021	EPI_ISL_904760	1/20/21	Dutch COVID-19 response team	National Institute for Public Health and the Environment (RIVM)	Adam Meijer et al
hCoV-19/Aruba/AW-RIVM-10698/2021	EPI_ISL_904761	1/20/21	Dutch COVID-19 response team	National Institute for Public Health and the Environment (RIVM)	Adam Meijer et al
hCoV-19/Aruba/AW-RIVM-10746/2021	EPI_ISL_1059906	1/20/21	Dutch COVID-19 response team	National Institute for Public Health and the Environment (RIVM)	Adam Meijer et al
hCoV-19/Aruba/AW-RIVM-10747/2021	EPI_ISL_1059907	1/20/21	Dutch COVID-19 response team	National Institute for Public Health and the Environment (RIVM)	Adam Meijer et al
hCoV-19/Aruba/AW-RIVM-10748/2021	EPI_ISL_1059908	1/20/21	Dutch COVID-19 response team	National Institute for Public Health and the Environment (RIVM)	Adam Meijer et al
hCoV-19/Aruba/AW-RIVM-10749/2021	EPI_ISL_1059909	1/20/21	Dutch COVID-19 response team	National Institute for Public Health and the Environment (RIVM)	Adam Meijer et al
hCoV-19/Aruba/AW-RIVM-10750/2021	EPI_ISL_1059905	1/20/21	Dutch COVID-19 response team	National Institute for Public Health and the Environment (RIVM)	Adam Meijer et al
hCoV-19/Aruba/AW-RIVM-10751/2021	EPI_ISL_1059910	1/20/21	Dutch COVID-19 response team	National Institute for Public Health and the Environment (RIVM)	Adam Meijer et al
hCoV-19/Aruba/AW-RIVM-10752/2021	EPI_ISL_1089775	1/20/21	Dutch COVID-19 response team	National Institute for Public Health and the Environment (RIVM)	Adam Meijer et al
hCoV-19/Aruba/AW-RIVM-10753/2021	EPI_ISL_1059911	1/20/21	Dutch COVID-19 response team	National Institute for Public Health and the Environment (RIVM)	Adam Meijer et al
hCoV-19/Aruba/AW-RIVM-10754/2021	EPI_ISL_1059912	1/20/21	Dutch COVID-19 response team	National Institute for Public Health and the Environment (RIVM)	Adam Meijer et al
hCoV-19/Aruba/AW-RIVM-10755/2021	EPI_ISL_1059913	1/20/21	Dutch COVID-19 response team	National Institute for Public Health and the Environment (RIVM)	Adam Meijer et al
hCoV-19/Aruba/AW-RIVM-10756/2021	EPI_ISL_1059914	1/20/21	Dutch COVID-19 response team	National Institute for Public Health and the Environment (RIVM)	Adam Meijer et al
hCoV-19/Aruba/AW-RIVM-10757/2021	EPI_ISL_1059915	1/20/21	Dutch COVID-19 response team	National Institute for Public Health and the Environment (RIVM)	Adam Meijer et al
hCoV-19/Aruba/AW-RIVM-10777/2021	EPI_ISL_904762	1/20/21	Dutch COVID-19 response team	National Institute for Public Health and the Environment (RIVM)	Adam Meijer et al
hCoV-19/Aruba/AW-RIVM-10793/2021	EPI_ISL_1089774	1/20/21	Dutch COVID-19 response team	National Institute for Public Health and the Environment (RIVM)	Adam Meijer et al
hCoV-19/Aruba/AW-RIVM-11381/2021	EPI_ISL_1014282	1/28/21	Dutch COVID-19 response team	National Institute for Public Health and the Environment (RIVM)	Adam Meijer et al
hCoV-19/Aruba/AW-RIVM-11382/2021	EPI_ISL_1014281	1/28/21	Dutch COVID-19 response team	National Institute for Public Health and the Environment (RIVM)	Adam Meijer et al
hCoV-19/Aruba/AW-RIVM-11383/2021	EPI_ISL_1014674	1/28/21	Dutch COVID-19 response team	National Institute for Public Health and the Environment (RIVM)	Adam Meijer et al
hCoV-19/Aruba/AW-RIVM-11384/2021	EPI_ISL_1014673	1/28/21	Dutch COVID-19 response team	National Institute for Public Health and the Environment (RIVM)	Adam Meijer et al
hCoV-19/Aruba/AW-RIVM-11385/2021	EPI_ISL_1014672	1/28/21	Dutch COVID-19 response team	National Institute for Public Health and the Environment (RIVM)	Adam Meijer et al
hCoV-19/Aruba/AW-RIVM-11386/2021	EPI_ISL_1014671	1/28/21	Dutch COVID-19 response team	National Institute for Public Health and the Environment (RIVM)	Adam Meijer et al
hCoV-19/Aruba/AW-RIVM-11387/2021	EPI_ISL_1014670	1/28/21	Dutch COVID-19 response team	National Institute for Public Health and the Environment (RIVM)	Adam Meijer et al
hCoV-19/Aruba/AW-RIVM-11388/2021	EPI_ISL_1014669	1/28/21	Dutch COVID-19 response team	National Institute for Public Health and the Environment (RIVM)	Adam Meijer et al
hCoV-19/Aruba/AW-RIVM-11389/2021	EPI_ISL_1014668	1/28/21	Dutch COVID-19 response team	National Institute for Public Health and the Environment (RIVM)	Adam Meijer et al
hCoV-19/Aruba/AW-RIVM-11390/2021	EPI_ISL_1014667	1/28/21	Dutch COVID-19 response team	National Institute for Public Health and the Environment (RIVM)	Adam Meijer et al
hCoV-19/Aruba/AW-RIVM-11391/2021	EPI_ISL_1014666	1/28/21	Dutch COVID-19 response team	National Institute for Public Health and the Environment (RIVM)	Adam Meijer et al
hCoV-19/Aruba/AW-RIVM-11392/2021	EPI_ISL_1014665	1/28/21	Dutch COVID-19 response team	National Institute for Public Health and the Environment (RIVM)	Adam Meijer et al
hCoV-19/Aruba/AW-RIVM-11393/2021	EPI_ISL_1014664	1/28/21	Dutch COVID-19 response team	National Institute for Public Health and the Environment (RIVM)	Adam Meijer et al
hCoV-19/Aruba/AW-RIVM-11394/2021	EPI_ISL_1014663	1/28/21	Dutch COVID-19 response team	National Institute for Public Health and the Environment (RIVM)	Adam Meijer et al
hCoV-19/Aruba/AW-RIVM-11395/2021	EPI_ISL_1014662	1/28/21	Dutch COVID-19 response team	National Institute for Public Health and the Environment (RIVM)	Adam Meijer et al
hCoV-19/Aruba/AW-RIVM-11396/2021	EPI_ISL_1014661	1/28/21	Dutch COVID-19 response team	National Institute for Public Health and the Environment (RIVM)	Adam Meijer et al
hCoV-19/Aruba/AW-RIVM-11397/2021	EPI_ISL_1014660	1/28/21	Dutch COVID-19 response team	National Institute for Public Health and the Environment (RIVM)	Adam Meijer et al
hCoV-19/Aruba/AW-RIVM-11398/2021	EPI_ISL_1014659	1/28/21	Dutch COVID-19 response team	National Institute for Public Health and the Environment (RIVM)	Adam Meijer et al
hCoV-19/Aruba/AW-RIVM-11399/2021	EPI_ISL_1014658	1/28/21	Dutch COVID-19 response team	National Institute for Public Health and the Environment (RIVM)	Adam Meijer et al
hCoV-19/Aruba/AW-RIVM-11400/2021	EPI_ISL_1014657	1/28/21	Dutch COVID-19 response team	National Institute for Public Health and the Environment (RIVM)	Adam Meijer et al
hCoV-19/Aruba/AW-RIVM-11401/2021	EPI_ISL_1014656	1/28/21	Dutch COVID-19 response team	National Institute for Public Health and the Environment (RIVM)	Adam Meijer et al
hCoV-19/Aruba/AW-RIVM-11402/2021	EPI_ISL_1014240	1/28/21	Dutch COVID-19 response team	National Institute for Public Health and the Environment (RIVM)	Adam Meijer et al
hCoV-19/Aruba/AW-RIVM-11403/2021	EPI_ISL_1014350	1/28/21	Dutch COVID-19 response team	National Institute for Public Health and the Environment (RIVM)	Adam Meijer et al
hCoV-19/Aruba/AW-RIVM-11404/2021	EPI_ISL_1014349	1/28/21	Dutch COVID-19 response team	National Institute for Public Health and the Environment (RIVM)	Adam Meijer et al
hCoV-19/Aruba/AW-RIVM-11405/2021	EPI_ISL_1014655	1/28/21	Dutch COVID-19 response team	National Institute for Public Health and the Environment (RIVM)	Adam Meijer et al
hCoV-19/Aruba/AW-RIVM-11422/2021	EPI_ISL_1014654	1/28/21	Dutch COVID-19 response team	National Institute for Public Health and the Environment (RIVM)	Adam Meijer et al
hCoV-19/Aruba/AW-RIVM-11423/2021	EPI_ISL_1014653	1/28/21	Dutch COVID-19 response team	National Institute for Public Health and the Environment (RIVM)	Adam Meijer et al
hCoV-19/Aruba/AW-RIVM-11424/2021	EPI_ISL_1014652	1/28/21	Dutch COVID-19 response team	National Institute for Public Health and the Environment (RIVM)	Adam Meijer et al
hCoV-19/Aruba/AW-RIVM-11425/2021	EPI_ISL_1014651	1/28/21	Dutch COVID-19 response team	National Institute for Public Health and the Environment (RIVM)	Adam Meijer et al
hCoV-19/Aruba/AW-RIVM-11426/2021	EPI_ISL_1014650	1/28/21	Dutch COVID-19 response team	National Institute for Public Health and the Environment (RIVM)	Adam Meijer et al
hCoV-19/Aruba/AW-RIVM-11427/2021	EPI_ISL_1014649	1/28/21	Dutch COVID-19 response team	National Institute for Public Health and the Environment (RIVM)	Adam Meijer et al
hCoV-19/Aruba/AW-RIVM-11428/2021	EPI_ISL_1014648	1/28/21	Dutch COVID-19 response team	National Institute for Public Health and the Environment (RIVM)	Adam Meijer et al
hCoV-19/Aruba/AW-RIVM-11429/2021	EPI_ISL_1014647	1/28/21	Dutch COVID-19 response team	National Institute for Public Health and the Environment (RIVM)	Adam Meijer et al
hCoV-19/Aruba/AW-RIVM-11430/2021	EPI_ISL_1014646	1/28/21	Dutch COVID-19 response team	National Institute for Public Health and the Environment (RIVM)	Adam Meijer et al
hCoV-19/Aruba/AW-RIVM-11431/2021	EPI_ISL_1014645	1/28/21	Dutch COVID-19 response team	National Institute for Public Health and the Environment (RIVM)	Adam Meijer et al
hCoV-19/Aruba/AW-RIVM-11432/2021	EPI_ISL_1014644	1/28/21	Dutch COVID-19 response team	National Institute for Public Health and the Environment (RIVM)	Adam Meijer et al
hCoV-19/Aruba/AW-RIVM-11545/2021	EPI_ISL_1014280	1/28/21	Dutch COVID-19 response team	National Institute for Public Health and the Environment (RIVM)	Adam Meijer et al
hCoV-19/Aruba/AW-RIVM-11546/2021	EPI_ISL_1014643	1/28/21	Dutch COVID-19 response team	National Institute for Public Health and the Environment (RIVM)	Adam Meijer et al
hCoV-19/Aruba/AW-RIVM-11547/2021	EPI_ISL_1014642	1/28/21	Dutch COVID-19 response team	National Institute for Public Health and the Environment (RIVM)	Adam Meijer et al
hCoV-19/Aruba/AW-RIVM-11548/2021	EPI_ISL_1014641	1/28/21	Dutch COVID-19 response team	National Institute for Public Health and the Environment (RIVM)	Adam Meijer et al
hCoV-19/Aruba/AW-RIVM-11549/2021	EPI_ISL_1014640	1/28/21	Dutch COVID-19 response team	National Institute for Public Health and the Environment (RIVM)	Adam Meijer et al
hCoV-19/Aruba/AW-RIVM-11550/2021	EPI_ISL_1014639	1/28/21	Dutch COVID-19 response team	National Institute for Public Health and the Environment (RIVM)	Adam Meijer et al
hCoV-19/Aruba/AW-RIVM-11551/2021	EPI_ISL_1014638	1/28/21	Dutch COVID-19 response team	National Institute for Public Health and the Environment (RIVM)	Adam Meijer et al
hCoV-19/Aruba/AW-RIVM-11552/2021	EPI_ISL_1014637	1/28/21	Dutch COVID-19 response team	National Institute for Public Health and the Environment (RIVM)	Adam Meijer et al
hCoV-19/Aruba/AW-RIVM-11553/2021	EPI_ISL_1014636	1/28/21	Dutch COVID-19 response team	National Institute for Public Health and the Environment (RIVM)	Adam Meijer et al
hCoV-19/Aruba/AW-RIVM-11554/2021	EPI_ISL_1014635	1/28/21	Dutch COVID-19 response team	National Institute for Public Health and the Environment (RIVM)	Adam Meijer et al
hCoV-19/Aruba/AW-RIVM-11555/2021	EPI_ISL_1014279	1/28/21	Dutch COVID-19 response team	National Institute for Public Health and the Environment (RIVM)	Adam Meijer et al
hCoV-19/Aruba/AW-RIVM-11556/2021	EPI_ISL_1014634	1/28/21	Dutch COVID-19 response team	National Institute for Public Health and the Environment (RIVM)	Adam Meijer et al
hCoV-19/Aruba/AW-RIVM-11557/2021	EPI_ISL_1014633	1/28/21	Dutch COVID-19 response team	National Institute for Public Health and the Environment (RIVM)	Adam Meijer et al
hCoV-19/Aruba/AW-RIVM-11558/2021	EPI_ISL_1014336	1/28/21	Dutch COVID-19 response team	National Institute for Public Health and the Environment (RIVM)	Adam Meijer et al
hCoV-19/Aruba/AW-RIVM-11559/2021	EPI_ISL_1014632	1/28/21	Dutch COVID-19 response team	National Institute for Public Health and the Environment (RIVM)	Adam Meijer et al
hCoV-19/Aruba/AW-RIVM-11560/2021	EPI_ISL_1014335	1/28/21	Dutch COVID-19 response team	National Institute for Public Health and the Environment (RIVM)	Adam Meijer et al
hCoV-19/Aruba/AW-RIVM-11561/2021	EPI_ISL_1014631	1/28/21	Dutch COVID-19 response team	National Institute for Public Health and the Environment (RIVM)	Adam Meijer et al
hCoV-19/Aruba/AW-RIVM-11590/2021	EPI_ISL_1014630	1/28/21	Dutch COVID-19 response team	National Institute for Public Health and the Environment (RIVM)	Adam Meijer et al
hCoV-19/Aruba/AW-RIVM-11591/2021	EPI_ISL_1014629	1/28/21	Dutch COVID-19 response team	National Institute for Public Health and the Environment (RIVM)	Adam Meijer et al
hCoV-19/Aruba/AW-RIVM-11592/2021	EPI_ISL_1014628	1/28/21	Dutch COVID-19 response team	National Institute for Public Health and the Environment (RIVM)	Adam Meijer et al
hCoV-19/Aruba/AW-RIVM-11593/2021	EPI_ISL_1014627	1/28/21	Dutch COVID-19 response team	National Institute for Public Health and the Environment (RIVM)	Adam Meijer et al
hCoV-19/Aruba/AW-RIVM-11594/2021	EPI_ISL_1014626	1/28/21	Dutch COVID-19 response team	National Institute for Public Health and the Environment (RIVM)	Adam Meijer et al
hCoV-19/Aruba/AW-RIVM-11595/2021	EPI_ISL_1014625	1/28/21	Dutch COVID-19 response team	National Institute for Public Health and the Environment (RIVM)	Adam Meijer et al
hCoV-19/Aruba/AW-RIVM-11596/2021	EPI_ISL_1014334	1/28/21	Dutch COVID-19 response team	National Institute for Public Health and the Environment (RIVM)	Adam Meijer et al
hCoV-19/Aruba/AW-RIVM-11597/2021	EPI_ISL_1014624	1/28/21	Dutch COVID-19 response team	National Institute for Public Health and the Environment (RIVM)	Adam Meijer et al
hCoV-19/Aruba/AW-RIVM-11598/2021	EPI_ISL_1014623	1/28/21	Dutch COVID-19 response team	National Institute for Public Health and the Environment (RIVM)	Adam Meijer et al
hCoV-19/Aruba/AW-RIVM-11599/2021	EPI_ISL_1014622	1/28/21	Dutch COVID-19 response team	National Institute for Public Health and the Environment (RIVM)	Adam Meijer et al
hCoV-19/Aruba/AW-RIVM-11600/2021	EPI_ISL_1014621	1/28/21	Dutch COVID-19 response team	National Institute for Public Health and the Environment (RIVM)	Adam Meijer et al
hCoV-19/Aruba/AW-RIVM-11601/2021	EPI_ISL_1014620	1/28/21	Dutch COVID-19 response team	National Institute for Public Health and the Environment (RIVM)	Adam Meijer et al
hCoV-19/Aruba/AW-RIVM-11602/2021	EPI_ISL_1014619	1/28/21	Dutch COVID-19 response team	National Institute for Public Health and the Environment (RIVM)	Adam Meijer et al
hCoV-19/Aruba/AW-RIVM-11603/2021	EPI_ISL_1014618	1/28/21	Dutch COVID-19 response team	National Institute for Public Health and the Environment (RIVM)	Adam Meijer et al
hCoV-19/Aruba/AW-RIVM-11604/2021	EPI_ISL_1014617	1/28/21	Dutch COVID-19 response team	National Institute for Public Health and the Environment (RIVM)	Adam Meijer et al
hCoV-19/Aruba/AW-RIVM-11605/2021	EPI_ISL_1014616	1/28/21	Dutch COVID-19 response team	National Institute for Public Health and the Environment (RIVM)	Adam Meijer et al
hCoV-19/Aruba/AW-RIVM-11606/2021	EPI_ISL_1014615	1/28/21	Dutch COVID-19 response team	National Institute for Public Health and the Environment (RIVM)	Adam Meijer et al
hCoV-19/Aruba/AW-RIVM-11607/2021	EPI_ISL_1014614	1/28/21	Dutch COVID-19 response team	National Institute for Public Health and the Environment (RIVM)	Adam Meijer et al
hCoV-19/Aruba/AW-RIVM-11608/2021	EPI_ISL_1014613	1/28/21	Dutch COVID-19 response team	National Institute for Public Health and the Environment (RIVM)	Adam Meijer et al
hCoV-19/Aruba/AW-RIVM-11609/2021	EPI_ISL_1014333	1/28/21	Dutch COVID-19 response team	National Institute for Public Health and the Environment (RIVM)	Adam Meijer et al
hCoV-19/Aruba/AW-RIVM-11610/2021	EPI_ISL_1014612	1/28/21	Dutch COVID-19 response team	National Institute for Public Health and the Environment (RIVM)	Adam Meijer et al
hCoV-19/Aruba/AW-RIVM-11725/2021	EPI_ISL_1014352	2/1/21	Dutch COVID-19 response team	National Institute for Public Health and the Environment (RIVM)	Adam Meijer et al
hCoV-19/Aruba/AW-RIVM-11726/2021	EPI_ISL_1014351	2/1/21	Dutch COVID-19 response team	National Institute for Public Health and the Environment (RIVM)	Adam Meijer et al
hCoV-19/Aruba/AW-RIVM-11727/2021	EPI_ISL_1014611	2/1/21	Dutch COVID-19 response team	National Institute for Public Health and the Environment (RIVM)	Adam Meijer et al
hCoV-19/Aruba/AW-RIVM-11728/2021	EPI_ISL_1014271	2/1/21	Dutch COVID-19 response team	National Institute for Public Health and the Environment (RIVM)	Adam Meijer et al
hCoV-19/Aruba/AW-RIVM-11729/2021	EPI_ISL_1014270	2/1/21	Dutch COVID-19 response team	National Institute for Public Health and the Environment (RIVM)	Adam Meijer et al
hCoV-19/Aruba/AW-RIVM-11730/2021	EPI_ISL_1014610	2/1/21	Dutch COVID-19 response team	National Institute for Public Health and the Environment (RIVM)	Adam Meijer et al
hCoV-19/Aruba/AW-RIVM-11731/2021	EPI_ISL_1014609	2/1/21	Dutch COVID-19 response team	National Institute for Public Health and the Environment (RIVM)	Adam Meijer et al
hCoV-19/Aruba/AW-RIVM-11732/2021	EPI_ISL_1014332	2/1/21	Dutch COVID-19 response team	National Institute for Public Health and the Environment (RIVM)	Adam Meijer et al
hCoV-19/Aruba/AW-RIVM-11733/2021	EPI_ISL_1014608	2/1/21	Dutch COVID-19 response team	National Institute for Public Health and the Environment (RIVM)	Adam Meijer et al
hCoV-19/Aruba/AW-RIVM-11734/2021	EPI_ISL_1014607	2/1/21	Dutch COVID-19 response team	National Institute for Public Health and the Environment (RIVM)	Adam Meijer et al
hCoV-19/Aruba/AW-RIVM-11735/2021	EPI_ISL_1014606	2/1/21	Dutch COVID-19 response team	National Institute for Public Health and the Environment (RIVM)	Adam Meijer et al
hCoV-19/Aruba/AW-RIVM-11736/2021	EPI_ISL_1014605	2/1/21	Dutch COVID-19 response team	National Institute for Public Health and the Environment (RIVM)	Adam Meijer et al
hCoV-19/Aruba/AW-RIVM-11737/2021	EPI_ISL_1014604	2/1/21	Dutch COVID-19 response team	National Institute for Public Health and the Environment (RIVM)	Adam Meijer et al
hCoV-19/Aruba/AW-RIVM-11738/2021	EPI_ISL_1014603	2/1/21	Dutch COVID-19 response team	National Institute for Public Health and the Environment (RIVM)	Adam Meijer et al
hCoV-19/Aruba/AW-RIVM-11739/2021	EPI_ISL_1014602	2/1/21	Dutch COVID-19 response team	National Institute for Public Health and the Environment (RIVM)	Adam Meijer et al
hCoV-19/Aruba/AW-RIVM-11740/2021	EPI_ISL_1014601	2/1/21	Dutch COVID-19 response team	National Institute for Public Health and the Environment (RIVM)	Adam Meijer et al
hCoV-19/Aruba/AW-RIVM-11741/2021	EPI_ISL_1014600	2/1/21	Dutch COVID-19 response team	National Institute for Public Health and the Environment (RIVM)	Adam Meijer et al
hCoV-19/Aruba/AW-RIVM-11742/2021	EPI_ISL_1014331	2/1/21	Dutch COVID-19 response team	National Institute for Public Health and the Environment (RIVM)	Adam Meijer et al
hCoV-19/Aruba/AW-RIVM-11743/2021	EPI_ISL_1014599	2/1/21	Dutch COVID-19 response team	National Institute for Public Health and the Environment (RIVM)	Adam Meijer et al
hCoV-19/Aruba/AW-RIVM-11744/2021	EPI_ISL_1014598	2/1/21	Dutch COVID-19 response team	National Institute for Public Health and the Environment (RIVM)	Adam Meijer et al
hCoV-19/Aruba/AW-RIVM-11745/2021	EPI_ISL_1014597	2/1/21	Dutch COVID-19 response team	National Institute for Public Health and the Environment (RIVM)	Adam Meijer et al
hCoV-19/Aruba/AW-RIVM-11746/2021	EPI_ISL_1014278	2/1/21	Dutch COVID-19 response team	National Institute for Public Health and the Environment (RIVM)	Adam Meijer et al
hCoV-19/Aruba/AW-RIVM-11747/2021	EPI_ISL_1014330	2/1/21	Dutch COVID-19 response team	National Institute for Public Health and the Environment (RIVM)	Adam Meijer et al
hCoV-19/Aruba/AW-RIVM-11758/2021	EPI_ISL_1013804	2/1/21	Dutch COVID-19 response team	National Institute for Public Health and the Environment (RIVM)	Adam Meijer et al
hCoV-19/Aruba/AW-RIVM-11759/2021	EPI_ISL_1013805	2/1/21	Dutch COVID-19 response team	National Institute for Public Health and the Environment (RIVM)	Adam Meijer et al
hCoV-19/Aruba/AW-RIVM-11760/2021	EPI_ISL_1013806	2/1/21	Dutch COVID-19 response team	National Institute for Public Health and the Environment (RIVM)	Adam Meijer et al
hCoV-19/Aruba/AW-RIVM-11761/2021	EPI_ISL_1013807	2/1/21	Dutch COVID-19 response team	National Institute for Public Health and the Environment (RIVM)	Adam Meijer et al
hCoV-19/Aruba/AW-RIVM-11762/2021	EPI_ISL_1013808	2/1/21	Dutch COVID-19 response team	National Institute for Public Health and the Environment (RIVM)	Adam Meijer et al
hCoV-19/Aruba/AW-RIVM-11763/2021	EPI_ISL_1013809	2/1/21	Dutch COVID-19 response team	National Institute for Public Health and the Environment (RIVM)	Adam Meijer et al
hCoV-19/Aruba/AW-RIVM-11764/2021	EPI_ISL_1013810	2/1/21	Dutch COVID-19 response team	National Institute for Public Health and the Environment (RIVM)	Adam Meijer et al
hCoV-19/Aruba/AW-RIVM-11765/2021	EPI_ISL_1013811	2/1/21	Dutch COVID-19 response team	National Institute for Public Health and the Environment (RIVM)	Adam Meijer et al
hCoV-19/Aruba/AW-RIVM-11766/2021	EPI_ISL_1013812	2/1/21	Dutch COVID-19 response team	National Institute for Public Health and the Environment (RIVM)	Adam Meijer et al
hCoV-19/Aruba/AW-RIVM-11767/2021	EPI_ISL_1013813	2/1/21	Dutch COVID-19 response team	National Institute for Public Health and the Environment (RIVM)	Adam Meijer et al
hCoV-19/Aruba/AW-RIVM-11768/2021	EPI_ISL_1013814	2/1/21	Dutch COVID-19 response team	National Institute for Public Health and the Environment (RIVM)	Adam Meijer et al
hCoV-19/Aruba/AW-RIVM-11769/2021	EPI_ISL_1013815	2/1/21	Dutch COVID-19 response team	National Institute for Public Health and the Environment (RIVM)	Adam Meijer et al
hCoV-19/Aruba/AW-RIVM-11770/2021	EPI_ISL_1013816	2/1/21	Dutch COVID-19 response team	National Institute for Public Health and the Environment (RIVM)	Adam Meijer et al
hCoV-19/Aruba/AW-RIVM-11771/2021	EPI_ISL_1013684	2/1/21	Dutch COVID-19 response team	National Institute for Public Health and the Environment (RIVM)	Adam Meijer et al
hCoV-19/Aruba/AW-RIVM-11772/2021	EPI_ISL_1013817	2/1/21	Dutch COVID-19 response team	National Institute for Public Health and the Environment (RIVM)	Adam Meijer et al
hCoV-19/Aruba/AW-RIVM-11773/2021	EPI_ISL_1013818	2/1/21	Dutch COVID-19 response team	National Institute for Public Health and the Environment (RIVM)	Adam Meijer et al
hCoV-19/Aruba/AW-RIVM-11774/2021	EPI_ISL_1013696	2/1/21	Dutch COVID-19 response team	National Institute for Public Health and the Environment (RIVM)	Adam Meijer et al
hCoV-19/Aruba/AW-RIVM-12787/2021	EPI_ISL_1035808	2/8/21	Dutch COVID-19 response team	National Institute for Public Health and the Environment (RIVM)	Adam Meijer et al
hCoV-19/Aruba/AW-RIVM-12788/2021	EPI_ISL_1035807	2/8/21	Dutch COVID-19 response team	National Institute for Public Health and the Environment (RIVM)	Adam Meijer et al
hCoV-19/Aruba/AW-RIVM-12790/2021	EPI_ISL_1035805	2/8/21	Dutch COVID-19 response team	National Institute for Public Health and the Environment (RIVM)	Adam Meijer et al
hCoV-19/Aruba/AW-RIVM-12791/2021	EPI_ISL_1035804	2/8/21	Dutch COVID-19 response team	National Institute for Public Health and the Environment (RIVM)	Adam Meijer et al
hCoV-19/Aruba/AW-RIVM-12792/2021	EPI_ISL_1035803	2/8/21	Dutch COVID-19 response team	National Institute for Public Health and the Environment (RIVM)	Adam Meijer et al
hCoV-19/Aruba/AW-RIVM-12793/2021	EPI_ISL_1035802	2/8/21	Dutch COVID-19 response team	National Institute for Public Health and the Environment (RIVM)	Adam Meijer et al
hCoV-19/Aruba/AW-RIVM-12794/2021	EPI_ISL_1035801	2/8/21	Dutch COVID-19 response team	National Institute for Public Health and the Environment (RIVM)	Adam Meijer et al
hCoV-19/Aruba/AW-RIVM-12795/2021	EPI_ISL_1035800	2/8/21	Dutch COVID-19 response team	National Institute for Public Health and the Environment (RIVM)	Adam Meijer et al
hCoV-19/Aruba/AW-RIVM-12796/2021	EPI_ISL_1035799	2/8/21	Dutch COVID-19 response team	National Institute for Public Health and the Environment (RIVM)	Adam Meijer et al
hCoV-19/Aruba/AW-RIVM-12797/2021	EPI_ISL_1035798	2/8/21	Dutch COVID-19 response team	National Institute for Public Health and the Environment (RIVM)	Adam Meijer et al
hCoV-19/Aruba/AW-RIVM-12798/2021	EPI_ISL_1035797	2/8/21	Dutch COVID-19 response team	National Institute for Public Health and the Environment (RIVM)	Adam Meijer et al
hCoV-19/Aruba/AW-RIVM-12799/2021	EPI_ISL_1035796	2/8/21	Dutch COVID-19 response team	National Institute for Public Health and the Environment (RIVM)	Adam Meijer et al
hCoV-19/Aruba/AW-RIVM-12800/2021	EPI_ISL_1035082	2/8/21	Dutch COVID-19 response team	National Institute for Public Health and the Environment (RIVM)	Adam Meijer et al
hCoV-19/Aruba/AW-RIVM-12801/2021	EPI_ISL_1035795	2/8/21	Dutch COVID-19 response team	National Institute for Public Health and the Environment (RIVM)	Adam Meijer et al
hCoV-19/Aruba/AW-RIVM-12802/2021	EPI_ISL_1035794	2/8/21	Dutch COVID-19 response team	National Institute for Public Health and the Environment (RIVM)	Adam Meijer et al
hCoV-19/Aruba/AW-RIVM-12803/2021	EPI_ISL_1035793	2/8/21	Dutch COVID-19 response team	National Institute for Public Health and the Environment (RIVM)	Adam Meijer et al
hCoV-19/Aruba/AW-RIVM-12804/2021	EPI_ISL_1035081	2/8/21	Dutch COVID-19 response team	National Institute for Public Health and the Environment (RIVM)	Adam Meijer et al
hCoV-19/Aruba/AW-RIVM-12805/2021	EPI_ISL_1035792	2/8/21	Dutch COVID-19 response team	National Institute for Public Health and the Environment (RIVM)	Adam Meijer et al
hCoV-19/Aruba/AW-RIVM-12806/2021	EPI_ISL_1035080	2/8/21	Dutch COVID-19 response team	National Institute for Public Health and the Environment (RIVM)	Adam Meijer et al
hCoV-19/Aruba/AW-RIVM-12807/2021	EPI_ISL_1035079	2/8/21	Dutch COVID-19 response team	National Institute for Public Health and the Environment (RIVM)	Adam Meijer et al
hCoV-19/Aruba/AW-RIVM-12808/2021	EPI_ISL_1035791	2/8/21	Dutch COVID-19 response team	National Institute for Public Health and the Environment (RIVM)	Adam Meijer et al
hCoV-19/Aruba/AW-RIVM-12809/2021	EPI_ISL_1035790	2/8/21	Dutch COVID-19 response team	National Institute for Public Health and the Environment (RIVM)	Adam Meijer et al
hCoV-19/Aruba/AW-RIVM-12810/2021	EPI_ISL_1035789	2/8/21	Dutch COVID-19 response team	National Institute for Public Health and the Environment (RIVM)	Adam Meijer et al
hCoV-19/Aruba/AW-RIVM-12811/2021	EPI_ISL_1035788	2/8/21	Dutch COVID-19 response team	National Institute for Public Health and the Environment (RIVM)	Adam Meijer et al
hCoV-19/Aruba/AW-RIVM-12812/2021	EPI_ISL_1035787	2/8/21	Dutch COVID-19 response team	National Institute for Public Health and the Environment (RIVM)	Adam Meijer et al
hCoV-19/Aruba/AW-RIVM-12813/2021	EPI_ISL_1035786	2/8/21	Dutch COVID-19 response team	National Institute for Public Health and the Environment (RIVM)	Adam Meijer et al
hCoV-19/Aruba/AW-RIVM-12814/2021	EPI_ISL_1035785	2/8/21	Dutch COVID-19 response team	National Institute for Public Health and the Environment (RIVM)	Adam Meijer et al
hCoV-19/Aruba/AW-RIVM-12815/2021	EPI_ISL_1035207	2/8/21	Dutch COVID-19 response team	National Institute for Public Health and the Environment (RIVM)	Adam Meijer et al
hCoV-19/Aruba/AW-RIVM-12816/2021	EPI_ISL_1035237	2/8/21	Dutch COVID-19 response team	National Institute for Public Health and the Environment (RIVM)	Adam Meijer et al
hCoV-19/Aruba/AW-RIVM-12817/2021	EPI_ISL_1035236	2/8/21	Dutch COVID-19 response team	National Institute for Public Health and the Environment (RIVM)	Adam Meijer et al
hCoV-19/Aruba/AW-RIVM-13169/2021	EPI_ISL_1035784	2/10/21	Dutch COVID-19 response team	National Institute for Public Health and the Environment (RIVM)	Adam Meijer et al
hCoV-19/Aruba/AW-RIVM-13170/2021	EPI_ISL_1035783	2/10/21	Dutch COVID-19 response team	National Institute for Public Health and the Environment (RIVM)	Adam Meijer et al
hCoV-19/Aruba/AW-RIVM-13171/2021	EPI_ISL_1035782	2/10/21	Dutch COVID-19 response team	National Institute for Public Health and the Environment (RIVM)	Adam Meijer et al
hCoV-19/Aruba/AW-RIVM-13173/2021	EPI_ISL_1035780	2/10/21	Dutch COVID-19 response team	National Institute for Public Health and the Environment (RIVM)	Adam Meijer et al
hCoV-19/Aruba/AW-RIVM-13174/2021	EPI_ISL_1035779	2/10/21	Dutch COVID-19 response team	National Institute for Public Health and the Environment (RIVM)	Adam Meijer et al
hCoV-19/Aruba/AW-RIVM-13175/2021	EPI_ISL_1035778	2/10/21	Dutch COVID-19 response team	National Institute for Public Health and the Environment (RIVM)	Adam Meijer et al
hCoV-19/Aruba/AW-RIVM-13176/2021	EPI_ISL_1035777	2/10/21	Dutch COVID-19 response team	National Institute for Public Health and the Environment (RIVM)	Adam Meijer et al
hCoV-19/Aruba/AW-RIVM-13177/2021	EPI_ISL_1035776	2/10/21	Dutch COVID-19 response team	National Institute for Public Health and the Environment (RIVM)	Adam Meijer et al
hCoV-19/Aruba/AW-RIVM-13178/2021	EPI_ISL_1035775	2/10/21	Dutch COVID-19 response team	National Institute for Public Health and the Environment (RIVM)	Adam Meijer et al
hCoV-19/Aruba/AW-RIVM-13179/2021	EPI_ISL_1035774	2/10/21	Dutch COVID-19 response team	National Institute for Public Health and the Environment (RIVM)	Adam Meijer et al
hCoV-19/Aruba/AW-RIVM-13180/2021	EPI_ISL_1035773	2/10/21	Dutch COVID-19 response team	National Institute for Public Health and the Environment (RIVM)	Adam Meijer et al
hCoV-19/Aruba/AW-RIVM-13181/2021	EPI_ISL_1035772	2/10/21	Dutch COVID-19 response team	National Institute for Public Health and the Environment (RIVM)	Adam Meijer et al
hCoV-19/Aruba/AW-RIVM-13646/2021	EPI_ISL_1090195	2/12/21	Dutch COVID-19 response team	National Institute for Public Health and the Environment (RIVM)	Adam Meijer et al
hCoV-19/Aruba/AW-RIVM-13651/2021	EPI_ISL_1090196	2/12/21	Dutch COVID-19 response team	National Institute for Public Health and the Environment (RIVM)	Adam Meijer et al
hCoV-19/Aruba/AW-RIVM-13652/2021	EPI_ISL_1090197	2/12/21	Dutch COVID-19 response team	National Institute for Public Health and the Environment (RIVM)	Adam Meijer et al
hCoV-19/Aruba/AW-RIVM-13658/2021	EPI_ISL_1090198	2/12/21	Dutch COVID-19 response team	National Institute for Public Health and the Environment (RIVM)	Adam Meijer et al
hCoV-19/Aruba/AW-RIVM-13663/2021	EPI_ISL_1090199	2/12/21	Dutch COVID-19 response team	National Institute for Public Health and the Environment (RIVM)	Adam Meijer et al
hCoV-19/Aruba/AW-RIVM-13664/2021	EPI_ISL_1090200	2/12/21	Dutch COVID-19 response team	National Institute for Public Health and the Environment (RIVM)	Adam Meijer et al
hCoV-19/Aruba/AW-RIVM-13674/2021	EPI_ISL_1090201	2/12/21	Dutch COVID-19 response team	National Institute for Public Health and the Environment (RIVM)	Adam Meijer et al
hCoV-19/Aruba/AW-RIVM-13675/2021	EPI_ISL_1090202	2/12/21	Dutch COVID-19 response team	National Institute for Public Health and the Environment (RIVM)	Adam Meijer et al
hCoV-19/Aruba/AW-RIVM-13684/2021	EPI_ISL_1090203	2/12/21	Dutch COVID-19 response team	National Institute for Public Health and the Environment (RIVM)	Adam Meijer et al
hCoV-19/Aruba/AW-RIVM-13685/2021	EPI_ISL_1089592	2/12/21	Dutch COVID-19 response team	National Institute for Public Health and the Environment (RIVM)	Adam Meijer et al
hCoV-19/Aruba/AW-RIVM-13689/2021	EPI_ISL_1090204	2/12/21	Dutch COVID-19 response team	National Institute for Public Health and the Environment (RIVM)	Adam Meijer et al
hCoV-19/Aruba/AW-RIVM-13695/2021	EPI_ISL_1090205	2/12/21	Dutch COVID-19 response team	National Institute for Public Health and the Environment (RIVM)	Adam Meijer et al
hCoV-19/Aruba/AW-RIVM-13701/2021	EPI_ISL_1090206	2/12/21	Dutch COVID-19 response team	National Institute for Public Health and the Environment (RIVM)	Adam Meijer et al
hCoV-19/Aruba/AW-RIVM-13706/2021	EPI_ISL_1089604	2/12/21	Dutch COVID-19 response team	National Institute for Public Health and the Environment (RIVM)	Adam Meijer et al
hCoV-19/Aruba/AW-RIVM-13713/2021	EPI_ISL_1089606	2/12/21	Dutch COVID-19 response team	National Institute for Public Health and the Environment (RIVM)	Adam Meijer et al
hCoV-19/Aruba/AW-RIVM-13718/2021	EPI_ISL_1090207	2/12/21	Dutch COVID-19 response team	National Institute for Public Health and the Environment (RIVM)	Adam Meijer et al
hCoV-19/Aruba/AW-RIVM-13719/2021	EPI_ISL_1090208	2/12/21	Dutch COVID-19 response team	National Institute for Public Health and the Environment (RIVM)	Adam Meijer et al
hCoV-19/Aruba/AW-RIVM-13729/2021	EPI_ISL_1090209	2/12/21	Dutch COVID-19 response team	National Institute for Public Health and the Environment (RIVM)	Adam Meijer et al
hCoV-19/Aruba/AW-RIVM-13730/2021	EPI_ISL_1090210	2/12/21	Dutch COVID-19 response team	National Institute for Public Health and the Environment (RIVM)	Adam Meijer et al
hCoV-19/Aruba/AW-RIVM-13749/2021	EPI_ISL_1089607	2/12/21	Dutch COVID-19 response team	National Institute for Public Health and the Environment (RIVM)	Adam Meijer et al
hCoV-19/Aruba/AW-RIVM-13780/2021	EPI_ISL_1090218	2/12/21	Dutch COVID-19 response team	National Institute for Public Health and the Environment (RIVM)	Adam Meijer et al
hCoV-19/Aruba/AW-RIVM-13794/2021	EPI_ISL_1090220	2/12/21	Dutch COVID-19 response team	National Institute for Public Health and the Environment (RIVM)	Adam Meijer et al
hCoV-19/Australia/ACT0004/2020	EPI_ISL_498471	3/24/20	ACT Pathology	Schwessinger Lab	Ashley Jones et al
hCoV-19/Australia/ACT0005/2020	EPI_ISL_498472	3/25/20	ACT Pathology	Schwessinger Lab	Ashley Jones et al
hCoV-19/Australia/ACT0007/2020	EPI_ISL_498474	3/25/20	ACT Pathology	Schwessinger Lab	Ashley Jones et al
hCoV-19/Australia/ACT0018/2020	EPI_ISL_498485	3/21/20	ACT Pathology	Schwessinger Lab	Ashley Jones et al
hCoV-19/Australia/ACT0022/2020	EPI_ISL_498489	3/20/20	ACT Pathology	Schwessinger Lab	Ashley Jones et al
hCoV-19/Australia/ACT0025/2020	EPI_ISL_498492	3/18/20	ACT Pathology	Schwessinger Lab	Ashley Jones et al
hCoV-19/Australia/ACT0028/2020	EPI_ISL_498495	3/23/20	ACT Pathology	Schwessinger Lab	Ashley Jones et al
hCoV-19/Australia/ACT0031/2020	EPI_ISL_498498	3/24/20	ACT Pathology	Schwessinger Lab	Ashley Jones et al
hCoV-19/Australia/ACT0036/2020	EPI_ISL_498503	3/24/20	ACT Pathology	Schwessinger Lab	Ashley Jones et al
hCoV-19/Australia/ACT0037/2020	EPI_ISL_498504	3/21/20	ACT Pathology	Schwessinger Lab	Ashley Jones et al
hCoV-19/Australia/ACT0041/2020	EPI_ISL_498508	3/31/20	ACT Pathology	Schwessinger Lab	Ashley Jones et al
hCoV-19/Australia/ACT0071/2020	EPI_ISL_498531	3/22/20	ACT Pathology	Schwessinger Lab	Ashley Jones et al
hCoV-19/Australia/ACT0082/2020	EPI_ISL_498542	3/15/20	ACT Pathology	Schwessinger Lab	Ashley Jones et al
hCoV-19/Australia/ACT0088/2020	EPI_ISL_498546	7/3/20	ACT Pathology	Schwessinger Lab	Ashley Jones et al
hCoV-19/Australia/ACT0090/2020	EPI_ISL_498548	7/3/20	ACT Pathology	Schwessinger Lab	Ashley Jones et al
hCoV-19/Australia/ACT0094/2020	EPI_ISL_735503	12/19/20	ACT Pathology	Schwessinger Lab	Robyn N Hall et al
hCoV-19/Australia/NSW-R0007/2021	EPI_ISL_1010700	1/22/21	New South Wales Health Pathology Royal Prince Alfred Hospital	Microbiology RPAH	Foster et al
hCoV-19/Australia/NSW-R0009/2021	EPI_ISL_1033025	1/22/21	New South Wales Health Pathology Royal Prince Alfred Hospital	Microbiology RPAH	Foster et al
hCoV-19/Australia/NSW-R0011/2021	EPI_ISL_1033024	1/22/21	New South Wales Health Pathology Royal Prince Alfred Hospital	Microbiology RPAH	Foster et al
hCoV-19/Australia/NSW-R0014/2021	EPI_ISL_1010699	1/22/21	New South Wales Health Pathology Royal Prince Alfred Hospital	Microbiology RPAH	Foster et al
hCoV-19/Australia/NSW-R0016/2021	EPI_ISL_1010701	1/28/21	New South Wales Health Pathology Royal Prince Alfred Hospital	Microbiology RPAH	Foster et al
hCoV-19/Australia/NSW-R0017/2021	EPI_ISL_1010702	1/28/21	New South Wales Health Pathology Royal Prince Alfred Hospital	Microbiology RPAH	Foster et al
hCoV-19/Australia/NSW-R0018/2021	EPI_ISL_1010703	1/28/21	New South Wales Health Pathology Royal Prince Alfred Hospital	Microbiology RPAH	Foster et al
hCoV-19/Australia/NSW-R0020/2021	EPI_ISL_1010707	2/2/21	New South Wales Health Pathology Royal Prince Alfred Hospital	Microbiology RPAH	Foster et al
hCoV-19/Australia/NSW-R0024/2021	EPI_ISL_1010708	2/2/21	New South Wales Health Pathology Royal Prince Alfred Hospital	Microbiology RPAH	Foster et al
hCoV-19/Australia/NSW-R0054/2021	EPI_ISL_1010709	2/4/21	New South Wales Health Pathology Royal Prince Alfred Hospital	Microbiology RPAH	Foster et al
hCoV-19/Australia/NSW-R0064/2021	EPI_ISL_1010710	2/12/21	New South Wales Health Pathology Royal Prince Alfred Hospital	Microbiology RPAH	Foster et al
hCoV-19/Australia/NSW-R0065/2021	EPI_ISL_1010711	2/12/21	New South Wales Health Pathology Royal Prince Alfred Hospital	Microbiology RPAH	Foster et al
hCoV-19/Australia/NSW-R0066/2021	EPI_ISL_1033027	2/12/21	New South Wales Health Pathology Royal Prince Alfred Hospital	Microbiology RPAH	Foster et al
hCoV-19/Australia/NSW-R0067/2021	EPI_ISL_1010713	2/12/21	New South Wales Health Pathology Royal Prince Alfred Hospital	Microbiology RPAH	Foster et al
hCoV-19/Australia/NSW-R0075/2021	EPI_ISL_1061035	2/17/21	New South Wales Health Pathology Royal Prince Alfred Hospital	Microbiology RPAH	Foster et al
hCoV-19/Australia/NSW-R0076/2021	EPI_ISL_1061036	2/19/21	New South Wales Health Pathology Royal Prince Alfred Hospital	Microbiology RPAH	Foster et al
hCoV-19/Australia/NSW-SAViD-2751/2020	EPI_ISL_537286	9/8/20	Area of Virology, Serology and Virology Division (SAViD), New South Wales Health Pathology Randwick	Area of Virology, Serology and Virology Division (SAViD), New South Wales Health Pathology Randwick	Rawlinson et al
hCoV-19/Australia/NSW-SAViD-2752/2020	EPI_ISL_537287	9/9/20	Area of Virology, Serology and Virology Division (SAViD), New South Wales Health Pathology Randwick	Area of Virology, Serology and Virology Division (SAViD), New South Wales Health Pathology Randwick	Rawlinson et al
hCoV-19/Australia/NSW2004/2020	EPI_ISL_500596	3/15/20	Area of Virology, Serology and Virology Division (SAViD), New South Wales Health Pathology Randwick	Area of Virology, Serology and Virology Division (SAViD), New South Wales Health Pathology Randwick	Rawlinson et al
hCoV-19/Australia/NSW2005/2020	EPI_ISL_500597	3/14/20	Area of Virology, Serology and Virology Division (SAViD), New South Wales Health Pathology Randwick	Area of Virology, Serology and Virology Division (SAViD), New South Wales Health Pathology Randwick	Rawlinson et al
hCoV-19/Australia/NSW2013/2020	EPI_ISL_500599	3/22/20	Area of Virology, Serology and Virology Division (SAViD), New South Wales Health Pathology Randwick	Area of Virology, Serology and Virology Division (SAViD), New South Wales Health Pathology Randwick	Rawlinson et al
hCoV-19/Australia/NSW2014/2020	EPI_ISL_500600	3/22/20	Area of Virology, Serology and Virology Division (SAViD), New South Wales Health Pathology Randwick	Area of Virology, Serology and Virology Division (SAViD), New South Wales Health Pathology Randwick	Rawlinson et al
hCoV-19/Australia/NSW2021/2020	EPI_ISL_500604	3/20/20	Area of Virology, Serology and Virology Division (SAViD), New South Wales Health Pathology Randwick	Area of Virology, Serology and Virology Division (SAViD), New South Wales Health Pathology Randwick	Rawlinson et al
hCoV-19/Australia/NSW2041/2020	EPI_ISL_500612	3/20/20	Area of Virology, Serology and Virology Division (SAViD), New South Wales Health Pathology Randwick	Area of Virology, Serology and Virology Division (SAViD), New South Wales Health Pathology Randwick	Rawlinson et al
hCoV-19/Australia/NSW2043/2020	EPI_ISL_500614	3/20/20	Area of Virology, Serology and Virology Division (SAViD), New South Wales Health Pathology Randwick	Area of Virology, Serology and Virology Division (SAViD), New South Wales Health Pathology Randwick	Rawlinson et al
hCoV-19/Australia/NSW2047/2020	EPI_ISL_500618	3/21/20	Area of Virology, Serology and Virology Division (SAViD), New South Wales Health Pathology Randwick	Area of Virology, Serology and Virology Division (SAViD), New South Wales Health Pathology Randwick	Rawlinson et al
hCoV-19/Australia/NSW2049/2020	EPI_ISL_500619	3/21/20	Area of Virology, Serology and Virology Division (SAViD), New South Wales Health Pathology Randwick	Area of Virology, Serology and Virology Division (SAViD), New South Wales Health Pathology Randwick	Rawlinson et al
hCoV-19/Australia/NSW2083/2020	EPI_ISL_678295	3/30/20	Area of Virology, Serology and Virology Division (SAViD), New South Wales Health Pathology Randwick	Virology Research Laboratory; Area of Virology, Serology and Virology Division (SAViD), New South Wales Health Pathology Randwick	Foster et al
hCoV-19/Australia/NSW2115/2020	EPI_ISL_500621	4/26/20	Area of Virology, Serology and Virology Division (SAViD), New South Wales Health Pathology Randwick	Area of Virology, Serology and Virology Division (SAViD), New South Wales Health Pathology Randwick	Rawlinson et al
hCoV-19/Australia/NSW2120/2020	EPI_ISL_509498	4/13/20	Area of Virology, Serology and Virology Division (SAViD), New South Wales Health Pathology Randwick	Area of Virology, Serology and Virology Division (SAViD), New South Wales Health Pathology Randwick	Rawlinson et al
hCoV-19/Australia/NSW2125/2020	EPI_ISL_509499	4/28/20	Area of Virology, Serology and Virology Division (SAViD), New South Wales Health Pathology Randwick	Area of Virology, Serology and Virology Division (SAViD), New South Wales Health Pathology Randwick	Rawlinson et al
hCoV-19/Australia/NSW2126/2020	EPI_ISL_509500	4/29/20	Area of Virology, Serology and Virology Division (SAViD), New South Wales Health Pathology Randwick	Area of Virology, Serology and Virology Division (SAViD), New South Wales Health Pathology Randwick	Rawlinson et al
hCoV-19/Australia/NSW2128/2020	EPI_ISL_500623	4/30/20	Area of Virology, Serology and Virology Division (SAViD), New South Wales Health Pathology Randwick	Area of Virology, Serology and Virology Division (SAViD), New South Wales Health Pathology Randwick	Rawlinson et al
hCoV-19/Australia/NSW2131/2020	EPI_ISL_500624	4/5/20	Area of Virology, Serology and Virology Division (SAViD), New South Wales Health Pathology Randwick	Area of Virology, Serology and Virology Division (SAViD), New South Wales Health Pathology Randwick	Rawlinson et al
hCoV-19/Australia/NSW2132/2020	EPI_ISL_500625	4/5/20	Area of Virology, Serology and Virology Division (SAViD), New South Wales Health Pathology Randwick	Area of Virology, Serology and Virology Division (SAViD), New South Wales Health Pathology Randwick	Rawlinson et al
hCoV-19/Australia/NSW2149/2020	EPI_ISL_500630	3/16/20	Area of Virology, Serology and Virology Division (SAViD), New South Wales Health Pathology Randwick	Area of Virology, Serology and Virology Division (SAViD), New South Wales Health Pathology Randwick	Rawlinson et al
hCoV-19/Australia/NSW2153/2020	EPI_ISL_509505	1/25/20	Area of Virology, Serology and Virology Division (SAViD), New South Wales Health Pathology Randwick	Area of Virology, Serology and Virology Division (SAViD), New South Wales Health Pathology Randwick	Rawlinson et al
hCoV-19/Australia/NSW2154/2020	EPI_ISL_500632	3/9/20	Area of Virology, Serology and Virology Division (SAViD), New South Wales Health Pathology Randwick	Area of Virology, Serology and Virology Division (SAViD), New South Wales Health Pathology Randwick	Rawlinson et al
hCoV-19/Australia/NSW2158/2020	EPI_ISL_500636	3/12/20	Area of Virology, Serology and Virology Division (SAViD), New South Wales Health Pathology Randwick	Area of Virology, Serology and Virology Division (SAViD), New South Wales Health Pathology Randwick	Rawlinson et al
hCoV-19/Australia/NSW2159/2020	EPI_ISL_500637	3/10/20	Area of Virology, Serology and Virology Division (SAViD), New South Wales Health Pathology Randwick	Area of Virology, Serology and Virology Division (SAViD), New South Wales Health Pathology Randwick	Rawlinson et al
hCoV-19/Australia/NSW2173/2020	EPI_ISL_500644	3/18/20	Area of Virology, Serology and Virology Division (SAViD), New South Wales Health Pathology Randwick	Area of Virology, Serology and Virology Division (SAViD), New South Wales Health Pathology Randwick	Rawlinson et al
hCoV-19/Australia/NSW2174/2020	EPI_ISL_500645	3/19/20	Area of Virology, Serology and Virology Division (SAViD), New South Wales Health Pathology Randwick	Area of Virology, Serology and Virology Division (SAViD), New South Wales Health Pathology Randwick	Rawlinson et al
hCoV-19/Australia/NSW2175/2020	EPI_ISL_500646	3/18/20	Area of Virology, Serology and Virology Division (SAViD), New South Wales Health Pathology Randwick	Area of Virology, Serology and Virology Division (SAViD), New South Wales Health Pathology Randwick	Rawlinson et al
hCoV-19/Australia/NSW2176/2020	EPI_ISL_500647	3/19/20	Area of Virology, Serology and Virology Division (SAViD), New South Wales Health Pathology Randwick	Area of Virology, Serology and Virology Division (SAViD), New South Wales Health Pathology Randwick	Rawlinson et al
hCoV-19/Australia/NSW2177/2020	EPI_ISL_509507	3/20/20	Area of Virology, Serology and Virology Division (SAViD), New South Wales Health Pathology Randwick	Area of Virology, Serology and Virology Division (SAViD), New South Wales Health Pathology Randwick	Rawlinson et al
hCoV-19/Australia/NSW2184/2020	EPI_ISL_509510	3/19/20	Area of Virology, Serology and Virology Division (SAViD), New South Wales Health Pathology Randwick	Area of Virology, Serology and Virology Division (SAViD), New South Wales Health Pathology Randwick	Rawlinson et al
hCoV-19/Australia/NSW2189/2020	EPI_ISL_500652	3/21/20	Area of Virology, Serology and Virology Division (SAViD), New South Wales Health Pathology Randwick	Area of Virology, Serology and Virology Division (SAViD), New South Wales Health Pathology Randwick	Rawlinson et al
hCoV-19/Australia/NSW2190/2020	EPI_ISL_678301	3/21/20	Area of Virology, Serology and Virology Division (SAViD), New South Wales Health Pathology Randwick	Virology Research Laboratory; Area of Virology, Serology and Virology Division (SAViD), New South Wales Health Pathology Randwick	Foster et al
hCoV-19/Australia/NSW2195/2020	EPI_ISL_500656	3/21/20	Area of Virology, Serology and Virology Division (SAViD), New South Wales Health Pathology Randwick	Area of Virology, Serology and Virology Division (SAViD), New South Wales Health Pathology Randwick	Rawlinson et al
hCoV-19/Australia/NSW2196/2020	EPI_ISL_500657	3/20/20	Area of Virology, Serology and Virology Division (SAViD), New South Wales Health Pathology Randwick	Area of Virology, Serology and Virology Division (SAViD), New South Wales Health Pathology Randwick	Rawlinson et al
hCoV-19/Australia/NSW2197/2020	EPI_ISL_500658	3/20/20	Area of Virology, Serology and Virology Division (SAViD), New South Wales Health Pathology Randwick	Area of Virology, Serology and Virology Division (SAViD), New South Wales Health Pathology Randwick	Rawlinson et al
hCoV-19/Australia/NSW2198/2020	EPI_ISL_500659	3/20/20	Area of Virology, Serology and Virology Division (SAViD), New South Wales Health Pathology Randwick	Area of Virology, Serology and Virology Division (SAViD), New South Wales Health Pathology Randwick	Rawlinson et al
hCoV-19/Australia/NSW2199/2020	EPI_ISL_500660	3/20/20	Area of Virology, Serology and Virology Division (SAViD), New South Wales Health Pathology Randwick	Area of Virology, Serology and Virology Division (SAViD), New South Wales Health Pathology Randwick	Rawlinson et al
hCoV-19/Australia/NSW2200/2020	EPI_ISL_678302	3/19/20	Area of Virology, Serology and Virology Division (SAViD), New South Wales Health Pathology Randwick	Virology Research Laboratory; Area of Virology, Serology and Virology Division (SAViD), New South Wales Health Pathology Randwick	Foster et al
hCoV-19/Australia/NSW2201/2020	EPI_ISL_500661	3/19/20	Area of Virology, Serology and Virology Division (SAViD), New South Wales Health Pathology Randwick	Area of Virology, Serology and Virology Division (SAViD), New South Wales Health Pathology Randwick	Rawlinson et al
hCoV-19/Australia/NSW2207/2020	EPI_ISL_500665	3/21/20	Area of Virology, Serology and Virology Division (SAViD), New South Wales Health Pathology Randwick	Area of Virology, Serology and Virology Division (SAViD), New South Wales Health Pathology Randwick	Rawlinson et al
hCoV-19/Australia/NSW2208/2020	EPI_ISL_500666	3/21/20	Area of Virology, Serology and Virology Division (SAViD), New South Wales Health Pathology Randwick	Area of Virology, Serology and Virology Division (SAViD), New South Wales Health Pathology Randwick	Rawlinson et al
hCoV-19/Australia/NSW2211/2020	EPI_ISL_678303	3/21/20	Area of Virology, Serology and Virology Division (SAViD), New South Wales Health Pathology Randwick	Virology Research Laboratory; Area of Virology, Serology and Virology Division (SAViD), New South Wales Health Pathology Randwick	Foster et al
hCoV-19/Australia/NSW2217/2020	EPI_ISL_678304	3/20/20	Area of Virology, Serology and Virology Division (SAViD), New South Wales Health Pathology Randwick	Virology Research Laboratory; Area of Virology, Serology and Virology Division (SAViD), New South Wales Health Pathology Randwick	Foster et al
hCoV-19/Australia/NSW2218/2020	EPI_ISL_500670	3/20/20	Area of Virology, Serology and Virology Division (SAViD), New South Wales Health Pathology Randwick	Area of Virology, Serology and Virology Division (SAViD), New South Wales Health Pathology Randwick	Rawlinson et al
hCoV-19/Australia/NSW2225/2020	EPI_ISL_678305	3/19/20	Area of Virology, Serology and Virology Division (SAViD), New South Wales Health Pathology Randwick	Virology Research Laboratory; Area of Virology, Serology and Virology Division (SAViD), New South Wales Health Pathology Randwick	Foster et al
hCoV-19/Australia/NSW2226/2020	EPI_ISL_500674	3/20/20	Area of Virology, Serology and Virology Division (SAViD), New South Wales Health Pathology Randwick	Area of Virology, Serology and Virology Division (SAViD), New South Wales Health Pathology Randwick	Rawlinson et al
hCoV-19/Australia/NSW2229/2020	EPI_ISL_500677	3/19/20	Area of Virology, Serology and Virology Division (SAViD), New South Wales Health Pathology Randwick	Area of Virology, Serology and Virology Division (SAViD), New South Wales Health Pathology Randwick	Rawlinson et al
hCoV-19/Australia/NSW2231/2020	EPI_ISL_500678	3/19/20	Area of Virology, Serology and Virology Division (SAViD), New South Wales Health Pathology Randwick	Area of Virology, Serology and Virology Division (SAViD), New South Wales Health Pathology Randwick	Rawlinson et al
hCoV-19/Australia/NSW2233/2020	EPI_ISL_509512	3/21/20	Area of Virology, Serology and Virology Division (SAViD), New South Wales Health Pathology Randwick	Area of Virology, Serology and Virology Division (SAViD), New South Wales Health Pathology Randwick	Rawlinson et al
hCoV-19/Australia/NSW2235/2020	EPI_ISL_509514	3/21/20	Area of Virology, Serology and Virology Division (SAViD), New South Wales Health Pathology Randwick	Area of Virology, Serology and Virology Division (SAViD), New South Wales Health Pathology Randwick	Rawlinson et al
hCoV-19/Australia/NSW2237/2020	EPI_ISL_500679	3/22/20	Area of Virology, Serology and Virology Division (SAViD), New South Wales Health Pathology Randwick	Area of Virology, Serology and Virology Division (SAViD), New South Wales Health Pathology Randwick	Rawlinson et al
hCoV-19/Australia/NSW2238/2020	EPI_ISL_500680	3/22/20	Area of Virology, Serology and Virology Division (SAViD), New South Wales Health Pathology Randwick	Area of Virology, Serology and Virology Division (SAViD), New South Wales Health Pathology Randwick	Rawlinson et al
hCoV-19/Australia/NSW2239/2020	EPI_ISL_500681	3/22/20	Area of Virology, Serology and Virology Division (SAViD), New South Wales Health Pathology Randwick	Area of Virology, Serology and Virology Division (SAViD), New South Wales Health Pathology Randwick	Rawlinson et al
hCoV-19/Australia/NSW2242/2020	EPI_ISL_500682	3/22/20	Area of Virology, Serology and Virology Division (SAViD), New South Wales Health Pathology Randwick	Area of Virology, Serology and Virology Division (SAViD), New South Wales Health Pathology Randwick	Rawlinson et al
hCoV-19/Australia/NSW2243/2020	EPI_ISL_500683	3/22/20	Area of Virology, Serology and Virology Division (SAViD), New South Wales Health Pathology Randwick	Area of Virology, Serology and Virology Division (SAViD), New South Wales Health Pathology Randwick	Rawlinson et al
hCoV-19/Australia/NSW2244/2020	EPI_ISL_500684	3/22/20	Area of Virology, Serology and Virology Division (SAViD), New South Wales Health Pathology Randwick	Area of Virology, Serology and Virology Division (SAViD), New South Wales Health Pathology Randwick	Rawlinson et al
hCoV-19/Australia/NSW2248/2020	EPI_ISL_500687	3/22/20	Area of Virology, Serology and Virology Division (SAViD), New South Wales Health Pathology Randwick	Area of Virology, Serology and Virology Division (SAViD), New South Wales Health Pathology Randwick	Rawlinson et al
hCoV-19/Australia/NSW2249/2020	EPI_ISL_500688	3/23/20	Area of Virology, Serology and Virology Division (SAViD), New South Wales Health Pathology Randwick	Area of Virology, Serology and Virology Division (SAViD), New South Wales Health Pathology Randwick	Rawlinson et al
hCoV-19/Australia/NSW2251/2020	EPI_ISL_500690	3/22/20	Area of Virology, Serology and Virology Division (SAViD), New South Wales Health Pathology Randwick	Area of Virology, Serology and Virology Division (SAViD), New South Wales Health Pathology Randwick	Rawlinson et al
hCoV-19/Australia/NSW2252/2020	EPI_ISL_500691	3/22/20	Area of Virology, Serology and Virology Division (SAViD), New South Wales Health Pathology Randwick	Area of Virology, Serology and Virology Division (SAViD), New South Wales Health Pathology Randwick	Rawlinson et al
hCoV-19/Australia/NSW2256/2020	EPI_ISL_500693	3/23/20	Area of Virology, Serology and Virology Division (SAViD), New South Wales Health Pathology Randwick	Area of Virology, Serology and Virology Division (SAViD), New South Wales Health Pathology Randwick	Rawlinson et al
hCoV-19/Australia/NSW2258/2020	EPI_ISL_500695	3/21/20	Area of Virology, Serology and Virology Division (SAViD), New South Wales Health Pathology Randwick	Area of Virology, Serology and Virology Division (SAViD), New South Wales Health Pathology Randwick	Rawlinson et al
hCoV-19/Australia/NSW2259/2020	EPI_ISL_500696	3/21/20	Area of Virology, Serology and Virology Division (SAViD), New South Wales Health Pathology Randwick	Area of Virology, Serology and Virology Division (SAViD), New South Wales Health Pathology Randwick	Rawlinson et al
hCoV-19/Australia/NSW2265/2020	EPI_ISL_500700	3/22/20	Area of Virology, Serology and Virology Division (SAViD), New South Wales Health Pathology Randwick	Area of Virology, Serology and Virology Division (SAViD), New South Wales Health Pathology Randwick	Rawlinson et al
hCoV-19/Australia/NSW2266/2020	EPI_ISL_500701	3/22/20	Area of Virology, Serology and Virology Division (SAViD), New South Wales Health Pathology Randwick	Area of Virology, Serology and Virology Division (SAViD), New South Wales Health Pathology Randwick	Rawlinson et al
hCoV-19/Australia/NSW2283/2020	EPI_ISL_500702	4/8/20	Area of Virology, Serology and Virology Division (SAViD), New South Wales Health Pathology Randwick	Area of Virology, Serology and Virology Division (SAViD), New South Wales Health Pathology Randwick	Rawlinson et al
hCoV-19/Australia/NSW2292/2020	EPI_ISL_500703	5/12/20	Area of Virology, Serology and Virology Division (SAViD), New South Wales Health Pathology Randwick	Area of Virology, Serology and Virology Division (SAViD), New South Wales Health Pathology Randwick	Rawlinson et al
hCoV-19/Australia/NSW2306/2020	EPI_ISL_500704	5/20/20	Area of Virology, Serology and Virology Division (SAViD), New South Wales Health Pathology Randwick	Area of Virology, Serology and Virology Division (SAViD), New South Wales Health Pathology Randwick	Rawlinson et al
hCoV-19/Australia/NSW2308/2020	EPI_ISL_678306	5/23/20	Area of Virology, Serology and Virology Division (SAViD), New South Wales Health Pathology Randwick	Virology Research Laboratory; Area of Virology, Serology and Virology Division (SAViD), New South Wales Health Pathology Randwick	Foster et al
hCoV-19/Australia/NSW2387/2020	EPI_ISL_678310	5/31/20	Area of Virology, Serology and Virology Division (SAViD), New South Wales Health Pathology Randwick	Virology Research Laboratory; Area of Virology, Serology and Virology Division (SAViD), New South Wales Health Pathology Randwick	Foster et al
hCoV-19/Australia/NSW2410/2020	EPI_ISL_527011	6/12/20	Area of Virology, Serology and Virology Division (SAViD), New South Wales Health Pathology Randwick	Area of Virology, Serology and Virology Division (SAViD), New South Wales Health Pathology Randwick	Rawlinson et al
hCoV-19/Australia/NSW2411/2020	EPI_ISL_527012	6/13/20	Area of Virology, Serology and Virology Division (SAViD), New South Wales Health Pathology Randwick	Area of Virology, Serology and Virology Division (SAViD), New South Wales Health Pathology Randwick	Rawlinson et al
hCoV-19/Australia/NSW2415/2020	EPI_ISL_527013	6/19/20	Area of Virology, Serology and Virology Division (SAViD), New South Wales Health Pathology Randwick	Area of Virology, Serology and Virology Division (SAViD), New South Wales Health Pathology Randwick	Rawlinson et al
hCoV-19/Australia/NSW2429/2020	EPI_ISL_527014	6/21/20	Area of Virology, Serology and Virology Division (SAViD), New South Wales Health Pathology Randwick	Area of Virology, Serology and Virology Division (SAViD), New South Wales Health Pathology Randwick	Rawlinson et al
hCoV-19/Australia/NSW2431/2020	EPI_ISL_527015	4/2/20	Area of Virology, Serology and Virology Division (SAViD), New South Wales Health Pathology Randwick	Area of Virology, Serology and Virology Division (SAViD), New South Wales Health Pathology Randwick	Rawlinson et al
hCoV-19/Australia/NSW2435/2020	EPI_ISL_527016	3/26/20	Area of Virology, Serology and Virology Division (SAViD), New South Wales Health Pathology Randwick	Area of Virology, Serology and Virology Division (SAViD), New South Wales Health Pathology Randwick	Rawlinson et al
hCoV-19/Australia/NSW2437/2020	EPI_ISL_527017	4/9/20	Area of Virology, Serology and Virology Division (SAViD), New South Wales Health Pathology Randwick	Area of Virology, Serology and Virology Division (SAViD), New South Wales Health Pathology Randwick	Rawlinson et al
hCoV-19/Australia/NSW2456/2020	EPI_ISL_527018	6/26/20	Area of Virology, Serology and Virology Division (SAViD), New South Wales Health Pathology Randwick	Area of Virology, Serology and Virology Division (SAViD), New South Wales Health Pathology Randwick	Rawlinson et al
hCoV-19/Australia/NSW2473/2020	EPI_ISL_527019	7/2/20	Area of Virology, Serology and Virology Division (SAViD), New South Wales Health Pathology Randwick	Area of Virology, Serology and Virology Division (SAViD), New South Wales Health Pathology Randwick	Rawlinson et al
hCoV-19/Australia/NSW2474/2020	EPI_ISL_527020	7/1/20	Area of Virology, Serology and Virology Division (SAViD), New South Wales Health Pathology Randwick	Area of Virology, Serology and Virology Division (SAViD), New South Wales Health Pathology Randwick	Rawlinson et al
hCoV-19/Australia/NSW2480/2020	EPI_ISL_527021	7/2/20	Area of Virology, Serology and Virology Division (SAViD), New South Wales Health Pathology Randwick	Area of Virology, Serology and Virology Division (SAViD), New South Wales Health Pathology Randwick	Rawlinson et al
hCoV-19/Australia/NSW2486/2020	EPI_ISL_527022	6/30/20	Area of Virology, Serology and Virology Division (SAViD), New South Wales Health Pathology Randwick	Area of Virology, Serology and Virology Division (SAViD), New South Wales Health Pathology Randwick	Rawlinson et al
hCoV-19/Australia/NSW2487/2020	EPI_ISL_527023	6/30/20	Area of Virology, Serology and Virology Division (SAViD), New South Wales Health Pathology Randwick	Area of Virology, Serology and Virology Division (SAViD), New South Wales Health Pathology Randwick	Rawlinson et al
hCoV-19/Australia/NSW2495/2020	EPI_ISL_527024	6/30/20	Area of Virology, Serology and Virology Division (SAViD), New South Wales Health Pathology Randwick	Area of Virology, Serology and Virology Division (SAViD), New South Wales Health Pathology Randwick	Rawlinson et al
hCoV-19/Australia/NSW2496/2020	EPI_ISL_527025	6/29/20	Area of Virology, Serology and Virology Division (SAViD), New South Wales Health Pathology Randwick	Area of Virology, Serology and Virology Division (SAViD), New South Wales Health Pathology Randwick	Rawlinson et al
hCoV-19/Australia/NSW2497/2020	EPI_ISL_527026	6/29/20	Area of Virology, Serology and Virology Division (SAViD), New South Wales Health Pathology Randwick	Area of Virology, Serology and Virology Division (SAViD), New South Wales Health Pathology Randwick	Rawlinson et al
hCoV-19/Australia/NSW2503/2020	EPI_ISL_527027	7/4/20	Area of Virology, Serology and Virology Division (SAViD), New South Wales Health Pathology Randwick	Area of Virology, Serology and Virology Division (SAViD), New South Wales Health Pathology Randwick	Rawlinson et al
hCoV-19/Australia/NSW2507/2020	EPI_ISL_527028	7/4/20	Area of Virology, Serology and Virology Division (SAViD), New South Wales Health Pathology Randwick	Area of Virology, Serology and Virology Division (SAViD), New South Wales Health Pathology Randwick	Rawlinson et al
hCoV-19/Australia/NSW2508/2020	EPI_ISL_527029	7/4/20	Area of Virology, Serology and Virology Division (SAViD), New South Wales Health Pathology Randwick	Area of Virology, Serology and Virology Division (SAViD), New South Wales Health Pathology Randwick	Rawlinson et al
hCoV-19/Australia/NSW2510/2020	EPI_ISL_527030	7/4/20	Area of Virology, Serology and Virology Division (SAViD), New South Wales Health Pathology Randwick	Area of Virology, Serology and Virology Division (SAViD), New South Wales Health Pathology Randwick	Rawlinson et al
hCoV-19/Australia/NSW2511/2020	EPI_ISL_527031	7/4/20	Area of Virology, Serology and Virology Division (SAViD), New South Wales Health Pathology Randwick	Area of Virology, Serology and Virology Division (SAViD), New South Wales Health Pathology Randwick	Rawlinson et al
hCoV-19/Australia/NSW2512/2020	EPI_ISL_527032	7/4/20	Area of Virology, Serology and Virology Division (SAViD), New South Wales Health Pathology Randwick	Area of Virology, Serology and Virology Division (SAViD), New South Wales Health Pathology Randwick	Rawlinson et al
hCoV-19/Australia/NSW2515/2020	EPI_ISL_527034	7/4/20	Area of Virology, Serology and Virology Division (SAViD), New South Wales Health Pathology Randwick	Area of Virology, Serology and Virology Division (SAViD), New South Wales Health Pathology Randwick	Rawlinson et al
hCoV-19/Australia/NSW2520/2020	EPI_ISL_509521	7/8/20	Area of Virology, Serology and Virology Division (SAViD), New South Wales Health Pathology Randwick	Area of Virology, Serology and Virology Division (SAViD), New South Wales Health Pathology Randwick	Rawlinson et al
hCoV-19/Australia/NSW2526/2020	EPI_ISL_527036	7/11/20	Area of Virology, Serology and Virology Division (SAViD), New South Wales Health Pathology Randwick	Area of Virology, Serology and Virology Division (SAViD), New South Wales Health Pathology Randwick	Rawlinson et al
hCoV-19/Australia/NSW2530/2020	EPI_ISL_509522	7/14/20	Area of Virology, Serology and Virology Division (SAViD), New South Wales Health Pathology Randwick	Area of Virology, Serology and Virology Division (SAViD), New South Wales Health Pathology Randwick	Rawlinson et al
hCoV-19/Australia/NSW2533/2020	EPI_ISL_527037	4/9/20	Area of Virology, Serology and Virology Division (SAViD), New South Wales Health Pathology Randwick	Area of Virology, Serology and Virology Division (SAViD), New South Wales Health Pathology Randwick	Rawlinson et al
hCoV-19/Australia/NSW2534/2020	EPI_ISL_527038	4/9/20	Area of Virology, Serology and Virology Division (SAViD), New South Wales Health Pathology Randwick	Area of Virology, Serology and Virology Division (SAViD), New South Wales Health Pathology Randwick	Rawlinson et al
hCoV-19/Australia/NSW2536/2020	EPI_ISL_527039	4/4/20	Area of Virology, Serology and Virology Division (SAViD), New South Wales Health Pathology Randwick	Area of Virology, Serology and Virology Division (SAViD), New South Wales Health Pathology Randwick	Rawlinson et al
hCoV-19/Australia/NSW2538/2020	EPI_ISL_527040	4/4/20	Area of Virology, Serology and Virology Division (SAViD), New South Wales Health Pathology Randwick	Area of Virology, Serology and Virology Division (SAViD), New South Wales Health Pathology Randwick	Rawlinson et al
hCoV-19/Australia/NSW2542/2020	EPI_ISL_527043	4/4/20	Area of Virology, Serology and Virology Division (SAViD), New South Wales Health Pathology Randwick	Area of Virology, Serology and Virology Division (SAViD), New South Wales Health Pathology Randwick	Rawlinson et al
hCoV-19/Australia/NSW2543/2020	EPI_ISL_527044	4/4/20	Area of Virology, Serology and Virology Division (SAViD), New South Wales Health Pathology Randwick	Area of Virology, Serology and Virology Division (SAViD), New South Wales Health Pathology Randwick	Rawlinson et al
hCoV-19/Australia/NSW2544/2020	EPI_ISL_527045	4/4/20	Area of Virology, Serology and Virology Division (SAViD), New South Wales Health Pathology Randwick	Area of Virology, Serology and Virology Division (SAViD), New South Wales Health Pathology Randwick	Rawlinson et al
hCoV-19/Australia/NSW2547/2020	EPI_ISL_527048	4/4/20	Area of Virology, Serology and Virology Division (SAViD), New South Wales Health Pathology Randwick	Area of Virology, Serology and Virology Division (SAViD), New South Wales Health Pathology Randwick	Rawlinson et al
hCoV-19/Australia/NSW2548/2020	EPI_ISL_527049	4/4/20	Area of Virology, Serology and Virology Division (SAViD), New South Wales Health Pathology Randwick	Area of Virology, Serology and Virology Division (SAViD), New South Wales Health Pathology Randwick	Rawlinson et al
hCoV-19/Australia/NSW2549/2020	EPI_ISL_527050	4/4/20	Area of Virology, Serology and Virology Division (SAViD), New South Wales Health Pathology Randwick	Area of Virology, Serology and Virology Division (SAViD), New South Wales Health Pathology Randwick	Rawlinson et al
hCoV-19/Australia/NSW2550/2020	EPI_ISL_527051	4/4/20	Area of Virology, Serology and Virology Division (SAViD), New South Wales Health Pathology Randwick	Area of Virology, Serology and Virology Division (SAViD), New South Wales Health Pathology Randwick	Rawlinson et al
hCoV-19/Australia/NSW2551/2020	EPI_ISL_527052	4/4/20	Area of Virology, Serology and Virology Division (SAViD), New South Wales Health Pathology Randwick	Area of Virology, Serology and Virology Division (SAViD), New South Wales Health Pathology Randwick	Rawlinson et al
hCoV-19/Australia/NSW2565/2020	EPI_ISL_678315	4/5/20	Area of Virology, Serology and Virology Division (SAViD), New South Wales Health Pathology Randwick	Virology Research Laboratory; Area of Virology, Serology and Virology Division (SAViD), New South Wales Health Pathology Randwick	Foster et al
hCoV-19/Australia/NSW2570/2020	EPI_ISL_527057	4/11/20	Area of Virology, Serology and Virology Division (SAViD), New South Wales Health Pathology Randwick	Area of Virology, Serology and Virology Division (SAViD), New South Wales Health Pathology Randwick	Rawlinson et al
hCoV-19/Australia/NSW2571/2020	EPI_ISL_527058	4/12/20	Area of Virology, Serology and Virology Division (SAViD), New South Wales Health Pathology Randwick	Area of Virology, Serology and Virology Division (SAViD), New South Wales Health Pathology Randwick	Rawlinson et al
hCoV-19/Australia/NSW2573/2020	EPI_ISL_527059	4/17/20	Area of Virology, Serology and Virology Division (SAViD), New South Wales Health Pathology Randwick	Area of Virology, Serology and Virology Division (SAViD), New South Wales Health Pathology Randwick	Rawlinson et al
hCoV-19/Australia/NSW2577/2020	EPI_ISL_527062	4/6/20	Area of Virology, Serology and Virology Division (SAViD), New South Wales Health Pathology Randwick	Area of Virology, Serology and Virology Division (SAViD), New South Wales Health Pathology Randwick	Rawlinson et al
hCoV-19/Australia/NSW2579/2020	EPI_ISL_509523	7/16/20	Area of Virology, Serology and Virology Division (SAViD), New South Wales Health Pathology Randwick	Area of Virology, Serology and Virology Division (SAViD), New South Wales Health Pathology Randwick	Rawlinson et al
hCoV-19/Australia/NSW2589/2020	EPI_ISL_678318	7/17/20	Area of Virology, Serology and Virology Division (SAViD), New South Wales Health Pathology Randwick	Virology Research Laboratory; Area of Virology, Serology and Virology Division (SAViD), New South Wales Health Pathology Randwick	Foster et al
hCoV-19/Australia/NSW26/2020	EPI_ISL_417389	3/9/20	Centre for Infectious Diseases and Microbiology Public Health	NSW Health Pathology - Institute of Clinical Pathology and Medical Research; Westmead Hospital; University of Sydney	Arnott A et al
hCoV-19/Australia/NSW2603/2020	EPI_ISL_678320	6/12/20	Area of Virology, Serology and Virology Division (SAViD), New South Wales Health Pathology Randwick	Virology Research Laboratory; Area of Virology, Serology and Virology Division (SAViD), New South Wales Health Pathology Randwick	Foster et al
hCoV-19/Australia/NSW2609/2020	EPI_ISL_678321	7/20/20	Area of Virology, Serology and Virology Division (SAViD), New South Wales Health Pathology Randwick	Virology Research Laboratory; Area of Virology, Serology and Virology Division (SAViD), New South Wales Health Pathology Randwick	Foster et al
hCoV-19/Australia/NSW2616/2020	EPI_ISL_527063	7/27/20	Area of Virology, Serology and Virology Division (SAViD), New South Wales Health Pathology Randwick	Area of Virology, Serology and Virology Division (SAViD), New South Wales Health Pathology Randwick	Rawlinson et al
hCoV-19/Australia/NSW2626/2020	EPI_ISL_678323	4/5/20	Area of Virology, Serology and Virology Division (SAViD), New South Wales Health Pathology Randwick	Virology Research Laboratory; Area of Virology, Serology and Virology Division (SAViD), New South Wales Health Pathology Randwick	Foster et al
hCoV-19/Australia/NSW2627/2020	EPI_ISL_678324	4/7/20	Area of Virology, Serology and Virology Division (SAViD), New South Wales Health Pathology Randwick	Virology Research Laboratory; Area of Virology, Serology and Virology Division (SAViD), New South Wales Health Pathology Randwick	Foster et al
hCoV-19/Australia/NSW2631/2020	EPI_ISL_678325	7/21/20	Area of Virology, Serology and Virology Division (SAViD), New South Wales Health Pathology Randwick	Virology Research Laboratory; Area of Virology, Serology and Virology Division (SAViD), New South Wales Health Pathology Randwick	Foster et al
hCoV-19/Australia/NSW2632/2020	EPI_ISL_678326	7/24/20	Area of Virology, Serology and Virology Division (SAViD), New South Wales Health Pathology Randwick	Virology Research Laboratory; Area of Virology, Serology and Virology Division (SAViD), New South Wales Health Pathology Randwick	Foster et al
hCoV-19/Australia/NSW2633/2020	EPI_ISL_678327	7/22/20	Area of Virology, Serology and Virology Division (SAViD), New South Wales Health Pathology Randwick	Virology Research Laboratory; Area of Virology, Serology and Virology Division (SAViD), New South Wales Health Pathology Randwick	Foster et al
hCoV-19/Australia/NSW2634/2020	EPI_ISL_678328	7/22/20	Area of Virology, Serology and Virology Division (SAViD), New South Wales Health Pathology Randwick	Virology Research Laboratory; Area of Virology, Serology and Virology Division (SAViD), New South Wales Health Pathology Randwick	Foster et al
hCoV-19/Australia/NSW2646/2020	EPI_ISL_678330	7/16/20	Area of Virology, Serology and Virology Division (SAViD), New South Wales Health Pathology Randwick	Virology Research Laboratory; Area of Virology, Serology and Virology Division (SAViD), New South Wales Health Pathology Randwick	Foster et al
hCoV-19/Australia/NSW2647/2020	EPI_ISL_527064	7/30/20	Area of Virology, Serology and Virology Division (SAViD), New South Wales Health Pathology Randwick	Area of Virology, Serology and Virology Division (SAViD), New South Wales Health Pathology Randwick	Rawlinson et al
hCoV-19/Australia/NSW2648/2020	EPI_ISL_678331	7/20/20	Area of Virology, Serology and Virology Division (SAViD), New South Wales Health Pathology Randwick	Virology Research Laboratory; Area of Virology, Serology and Virology Division (SAViD), New South Wales Health Pathology Randwick	Foster et al
hCoV-19/Australia/NSW2653/2020	EPI_ISL_678332	7/18/20	Area of Virology, Serology and Virology Division (SAViD), New South Wales Health Pathology Randwick	Virology Research Laboratory; Area of Virology, Serology and Virology Division (SAViD), New South Wales Health Pathology Randwick	Foster et al
hCoV-19/Australia/NSW2692/2020	EPI_ISL_678336	8/10/20	Area of Virology, Serology and Virology Division (SAViD), New South Wales Health Pathology Randwick	Virology Research Laboratory; Area of Virology, Serology and Virology Division (SAViD), New South Wales Health Pathology Randwick	Foster et al
hCoV-19/Australia/NSW2696/2020	EPI_ISL_678337	8/8/20	Area of Virology, Serology and Virology Division (SAViD), New South Wales Health Pathology Randwick	Virology Research Laboratory; Area of Virology, Serology and Virology Division (SAViD), New South Wales Health Pathology Randwick	Foster et al
hCoV-19/Australia/NSW27/2020	EPI_ISL_417390	3/8/20	Centre for Infectious Diseases and Microbiology Public Health	NSW Health Pathology - Institute of Clinical Pathology and Medical Research; Westmead Hospital; University of Sydney	Sadsad R et al
hCoV-19/Australia/NSW2713/2020	EPI_ISL_707891	3/24/20	Area of Virology, Serology and Virology Division (SAViD), New South Wales Health Pathology Randwick	Virology Research Laboratory; Area of Virology, Serology and Virology Division (SAViD), New South Wales Health Pathology Randwick	Foster et al
hCoV-19/Australia/NSW2716/2020	EPI_ISL_527179	8/24/20	Area of Virology, Serology and Virology Division (SAViD), New South Wales Health Pathology Randwick	Area of Virology, Serology and Virology Division (SAViD), New South Wales Health Pathology Randwick	Rawlinson et al
hCoV-19/Australia/NSW2717/2020	EPI_ISL_527180	8/25/20	Area of Virology, Serology and Virology Division (SAViD), New South Wales Health Pathology Randwick	Area of Virology, Serology and Virology Division (SAViD), New South Wales Health Pathology Randwick	Rawlinson et al
hCoV-19/Australia/NSW2718/2020	EPI_ISL_527400	8/26/20	Area of Virology, Serology and Virology Division (SAViD), New South Wales Health Pathology Randwick	Area of Virology, Serology and Virology Division (SAViD), New South Wales Health Pathology Randwick	Rawlinson et al
hCoV-19/Australia/NSW2722/2020	EPI_ISL_530334	8/31/20	Area of Virology, Serology and Virology Division (SAViD), New South Wales Health Pathology Randwick	Area of Virology, Serology and Virology Division (SAViD), New South Wales Health Pathology Randwick	Rawlinson et al
hCoV-19/Australia/NSW2723/2020	EPI_ISL_530335	8/31/20	Area of Virology, Serology and Virology Division (SAViD), New South Wales Health Pathology Randwick	Area of Virology, Serology and Virology Division (SAViD), New South Wales Health Pathology Randwick	Rawlinson et al
hCoV-19/Australia/NSW2735/2020	EPI_ISL_678340	8/21/20	Area of Virology, Serology and Virology Division (SAViD), New South Wales Health Pathology Randwick	Virology Research Laboratory; Area of Virology, Serology and Virology Division (SAViD), New South Wales Health Pathology Randwick	Foster et al
hCoV-19/Australia/NSW2738/2020	EPI_ISL_530336	9/2/20	Area of Virology, Serology and Virology Division (SAViD), New South Wales Health Pathology Randwick	Area of Virology, Serology and Virology Division (SAViD), New South Wales Health Pathology Randwick	Rawlinson et al
hCoV-19/Australia/NSW2739/2020	EPI_ISL_530337	8/29/20	Area of Virology, Serology and Virology Division (SAViD), New South Wales Health Pathology Randwick	Area of Virology, Serology and Virology Division (SAViD), New South Wales Health Pathology Randwick	Rawlinson et al
hCoV-19/Australia/NSW2741/2020	EPI_ISL_530338	8/26/20	Area of Virology, Serology and Virology Division (SAViD), New South Wales Health Pathology Randwick	Area of Virology, Serology and Virology Division (SAViD), New South Wales Health Pathology Randwick	Rawlinson et al
hCoV-19/Australia/NSW2747/2020	EPI_ISL_678342	7/3/20	Area of Virology, Serology and Virology Division (SAViD), New South Wales Health Pathology Randwick	Virology Research Laboratory; Area of Virology, Serology and Virology Division (SAViD), New South Wales Health Pathology Randwick	Foster et al
hCoV-19/Australia/NSW2749/2020	EPI_ISL_530339	9/1/20	Area of Virology, Serology and Virology Division (SAViD), New South Wales Health Pathology Randwick	Area of Virology, Serology and Virology Division (SAViD), New South Wales Health Pathology Randwick	Rawlinson et al
hCoV-19/Australia/NSW2750/2020	EPI_ISL_530340	9/2/20	Area of Virology, Serology and Virology Division (SAViD), New South Wales Health Pathology Randwick	Area of Virology, Serology and Virology Division (SAViD), New South Wales Health Pathology Randwick	Rawlinson et al
hCoV-19/Australia/NSW2754/2020	EPI_ISL_539327	9/12/20	Area of Virology, Serology and Virology Division (SAViD), New South Wales Health Pathology Randwick	Area of Virology, Serology and Virology Division (SAViD), New South Wales Health Pathology Randwick	Rawlinson et al
hCoV-19/Australia/NSW2755/2020	EPI_ISL_569858	9/15/20	Area of Virology, Serology and Virology Division (SAViD), New South Wales Health Pathology Randwick	Area of Virology, Serology and Virology Division (SAViD), New South Wales Health Pathology Randwick	Rawlinson et al
hCoV-19/Australia/NSW2760/2020	EPI_ISL_678343	9/15/20	Area of Virology, Serology and Virology Division (SAViD), New South Wales Health Pathology Randwick	Virology Research Laboratory; Area of Virology, Serology and Virology Division (SAViD), New South Wales Health Pathology Randwick	Foster et al
hCoV-19/Australia/NSW2774/2020	EPI_ISL_678344	9/10/20	Area of Virology, Serology and Virology Division (SAViD), New South Wales Health Pathology Randwick	Virology Research Laboratory; Area of Virology, Serology and Virology Division (SAViD), New South Wales Health Pathology Randwick	Foster et al
hCoV-19/Australia/NSW2776/2020	EPI_ISL_678345	9/8/20	Area of Virology, Serology and Virology Division (SAViD), New South Wales Health Pathology Randwick	Virology Research Laboratory; Area of Virology, Serology and Virology Division (SAViD), New South Wales Health Pathology Randwick	Foster et al
hCoV-19/Australia/NSW2781/2020	EPI_ISL_678346	9/13/20	Area of Virology, Serology and Virology Division (SAViD), New South Wales Health Pathology Randwick	Virology Research Laboratory; Area of Virology, Serology and Virology Division (SAViD), New South Wales Health Pathology Randwick	Foster et al
hCoV-19/Australia/NSW2792/2020	EPI_ISL_678347	9/8/20	Area of Virology, Serology and Virology Division (SAViD), New South Wales Health Pathology Randwick	Virology Research Laboratory; Area of Virology, Serology and Virology Division (SAViD), New South Wales Health Pathology Randwick	Foster et al
hCoV-19/Australia/NSW2796/2020	EPI_ISL_678348	9/20/20	Area of Virology, Serology and Virology Division (SAViD), New South Wales Health Pathology Randwick	Virology Research Laboratory; Area of Virology, Serology and Virology Division (SAViD), New South Wales Health Pathology Randwick	Foster et al
hCoV-19/Australia/NSW2799/2020	EPI_ISL_678349	10/3/20	Area of Virology, Serology and Virology Division (SAViD), New South Wales Health Pathology Randwick	Virology Research Laboratory; Area of Virology, Serology and Virology Division (SAViD), New South Wales Health Pathology Randwick	Foster et al
hCoV-19/Australia/NSW2802/2020	EPI_ISL_678350	10/2/20	Area of Virology, Serology and Virology Division (SAViD), New South Wales Health Pathology Randwick	Virology Research Laboratory; Area of Virology, Serology and Virology Division (SAViD), New South Wales Health Pathology Randwick	Foster et al
hCoV-19/Australia/NSW2821/2020	EPI_ISL_678351	9/28/20	Area of Virology, Serology and Virology Division (SAViD), New South Wales Health Pathology Randwick	Virology Research Laboratory; Area of Virology, Serology and Virology Division (SAViD), New South Wales Health Pathology Randwick	Foster et al
hCoV-19/Australia/NSW2827/2020	EPI_ISL_577597	10/4/20	Area of Virology, Serology and Virology Division (SAViD), New South Wales Health Pathology Randwick	Area of Virology, Serology and Virology Division (SAViD), New South Wales Health Pathology Randwick	Rawlinson et al
hCoV-19/Australia/NSW2829/2020	EPI_ISL_577604	10/4/20	Area of Virology, Serology and Virology Division (SAViD), New South Wales Health Pathology Randwick	Area of Virology, Serology and Virology Division (SAViD), New South Wales Health Pathology Randwick	Rawlinson et al
hCoV-19/Australia/NSW2831/2020	EPI_ISL_678354	4/9/20	Area of Virology, Serology and Virology Division (SAViD), New South Wales Health Pathology Randwick	Virology Research Laboratory; Area of Virology, Serology and Virology Division (SAViD), New South Wales Health Pathology Randwick	Foster et al
hCoV-19/Australia/NSW2836/2020	EPI_ISL_678356	4/8/20	Area of Virology, Serology and Virology Division (SAViD), New South Wales Health Pathology Randwick	Virology Research Laboratory; Area of Virology, Serology and Virology Division (SAViD), New South Wales Health Pathology Randwick	Foster et al
hCoV-19/Australia/NSW2837/2020	EPI_ISL_678357	4/9/20	Area of Virology, Serology and Virology Division (SAViD), New South Wales Health Pathology Randwick	Virology Research Laboratory; Area of Virology, Serology and Virology Division (SAViD), New South Wales Health Pathology Randwick	Foster et al
hCoV-19/Australia/NSW2871/2020	EPI_ISL_678358	9/17/20	Area of Virology, Serology and Virology Division (SAViD), New South Wales Health Pathology Randwick	Virology Research Laboratory; Area of Virology, Serology and Virology Division (SAViD), New South Wales Health Pathology Randwick	Foster et al
hCoV-19/Australia/NSW2881/2020	EPI_ISL_586571	10/12/20	Area of Virology, Serology and Virology Division (SAViD), New South Wales Health Pathology Randwick	Area of Virology, Serology and Virology Division (SAViD), New South Wales Health Pathology Randwick	Rawlinson et al
hCoV-19/Australia/NSW2885/2020	EPI_ISL_678359	3/12/20	Area of Virology, Serology and Virology Division (SAViD), New South Wales Health Pathology Randwick	Virology Research Laboratory; Area of Virology, Serology and Virology Division (SAViD), New South Wales Health Pathology Randwick	Foster et al
hCoV-19/Australia/NSW2887/2020	EPI_ISL_678360	3/13/20	Area of Virology, Serology and Virology Division (SAViD), New South Wales Health Pathology Randwick	Virology Research Laboratory; Area of Virology, Serology and Virology Division (SAViD), New South Wales Health Pathology Randwick	Foster et al
hCoV-19/Australia/NSW2898/2020	EPI_ISL_678362	10/6/20	Area of Virology, Serology and Virology Division (SAViD), New South Wales Health Pathology Randwick	Virology Research Laboratory; Area of Virology, Serology and Virology Division (SAViD), New South Wales Health Pathology Randwick	Foster et al
hCoV-19/Australia/NSW2899/2020	EPI_ISL_678363	10/6/20	Area of Virology, Serology and Virology Division (SAViD), New South Wales Health Pathology Randwick	Virology Research Laboratory; Area of Virology, Serology and Virology Division (SAViD), New South Wales Health Pathology Randwick	Foster et al
hCoV-19/Australia/NSW2903/2020	EPI_ISL_678364	10/7/20	Area of Virology, Serology and Virology Division (SAViD), New South Wales Health Pathology Randwick	Virology Research Laboratory; Area of Virology, Serology and Virology Division (SAViD), New South Wales Health Pathology Randwick	Foster et al
hCoV-19/Australia/NSW2907/2020	EPI_ISL_678365	10/9/20	Area of Virology, Serology and Virology Division (SAViD), New South Wales Health Pathology Randwick	Virology Research Laboratory; Area of Virology, Serology and Virology Division (SAViD), New South Wales Health Pathology Randwick	Foster et al
hCoV-19/Australia/NSW2914/2020	EPI_ISL_678367	10/11/20	Area of Virology, Serology and Virology Division (SAViD), New South Wales Health Pathology Randwick	Virology Research Laboratory; Area of Virology, Serology and Virology Division (SAViD), New South Wales Health Pathology Randwick	Foster et al
hCoV-19/Australia/NSW2915/2020	EPI_ISL_678368	10/11/20	Area of Virology, Serology and Virology Division (SAViD), New South Wales Health Pathology Randwick	Virology Research Laboratory; Area of Virology, Serology and Virology Division (SAViD), New South Wales Health Pathology Randwick	Foster et al
hCoV-19/Australia/NSW2935/2020	EPI_ISL_678369	10/6/20	Area of Virology, Serology and Virology Division (SAViD), New South Wales Health Pathology Randwick	Virology Research Laboratory; Area of Virology, Serology and Virology Division (SAViD), New South Wales Health Pathology Randwick	Foster et al
hCoV-19/Australia/NSW2938/2020	EPI_ISL_678370	10/3/20	Area of Virology, Serology and Virology Division (SAViD), New South Wales Health Pathology Randwick	Virology Research Laboratory; Area of Virology, Serology and Virology Division (SAViD), New South Wales Health Pathology Randwick	Foster et al
hCoV-19/Australia/NSW2939/2020	EPI_ISL_678371	10/16/20	Area of Virology, Serology and Virology Division (SAViD), New South Wales Health Pathology Randwick	Virology Research Laboratory; Area of Virology, Serology and Virology Division (SAViD), New South Wales Health Pathology Randwick	Foster et al
hCoV-19/Australia/NSW2940/2020	EPI_ISL_678372	10/16/20	Area of Virology, Serology and Virology Division (SAViD), New South Wales Health Pathology Randwick	Virology Research Laboratory; Area of Virology, Serology and Virology Division (SAViD), New South Wales Health Pathology Randwick	Foster et al
hCoV-19/Australia/NSW2941/2020	EPI_ISL_678373	10/15/20	Area of Virology, Serology and Virology Division (SAViD), New South Wales Health Pathology Randwick	Virology Research Laboratory; Area of Virology, Serology and Virology Division (SAViD), New South Wales Health Pathology Randwick	Foster et al
hCoV-19/Australia/NSW2942/2020	EPI_ISL_678374	10/13/20	Area of Virology, Serology and Virology Division (SAViD), New South Wales Health Pathology Randwick	Virology Research Laboratory; Area of Virology, Serology and Virology Division (SAViD), New South Wales Health Pathology Randwick	Foster et al
hCoV-19/Australia/NSW2943/2020	EPI_ISL_678375	11/1/20	Area of Virology, Serology and Virology Division (SAViD), New South Wales Health Pathology Randwick	Virology Research Laboratory; Area of Virology, Serology and Virology Division (SAViD), New South Wales Health Pathology Randwick	Foster et al
hCoV-19/Australia/NSW2944/2020	EPI_ISL_678376	11/2/20	Area of Virology, Serology and Virology Division (SAViD), New South Wales Health Pathology Randwick	Virology Research Laboratory; Area of Virology, Serology and Virology Division (SAViD), New South Wales Health Pathology Randwick	Foster et al
hCoV-19/Australia/NSW2946/2020	EPI_ISL_707894	11/2/20	Area of Virology, Serology and Virology Division (SAViD), New South Wales Health Pathology Randwick	Virology Research Laboratory; Area of Virology, Serology and Virology Division (SAViD), New South Wales Health Pathology Randwick	Foster et al
hCoV-19/Australia/NSW2947/2020	EPI_ISL_678377	10/31/20	Area of Virology, Serology and Virology Division (SAViD), New South Wales Health Pathology Randwick	Virology Research Laboratory; Area of Virology, Serology and Virology Division (SAViD), New South Wales Health Pathology Randwick	Foster et al
hCoV-19/Australia/NSW2949/2020	EPI_ISL_678378	10/24/20	Area of Virology, Serology and Virology Division (SAViD), New South Wales Health Pathology Randwick	Virology Research Laboratory; Area of Virology, Serology and Virology Division (SAViD), New South Wales Health Pathology Randwick	Foster et al
hCoV-19/Australia/NSW2953/2020	EPI_ISL_678379	10/26/20	Area of Virology, Serology and Virology Division (SAViD), New South Wales Health Pathology Randwick	Virology Research Laboratory; Area of Virology, Serology and Virology Division (SAViD), New South Wales Health Pathology Randwick	Foster et al
hCoV-19/Australia/NSW2954/2020	EPI_ISL_678380	10/21/20	Area of Virology, Serology and Virology Division (SAViD), New South Wales Health Pathology Randwick	Virology Research Laboratory; Area of Virology, Serology and Virology Division (SAViD), New South Wales Health Pathology Randwick	Foster et al
hCoV-19/Australia/NSW2955/2020	EPI_ISL_678381	10/22/20	Area of Virology, Serology and Virology Division (SAViD), New South Wales Health Pathology Randwick	Virology Research Laboratory; Area of Virology, Serology and Virology Division (SAViD), New South Wales Health Pathology Randwick	Foster et al
hCoV-19/Australia/NSW2956/2020	EPI_ISL_707895	10/20/20	Area of Virology, Serology and Virology Division (SAViD), New South Wales Health Pathology Randwick	Virology Research Laboratory; Area of Virology, Serology and Virology Division (SAViD), New South Wales Health Pathology Randwick	Foster et al
hCoV-19/Australia/NSW2964/2020	EPI_ISL_707896	10/22/20	Area of Virology, Serology and Virology Division (SAViD), New South Wales Health Pathology Randwick	Virology Research Laboratory; Area of Virology, Serology and Virology Division (SAViD), New South Wales Health Pathology Randwick	Foster et al
hCoV-19/Australia/NSW2967/2020	EPI_ISL_707897	10/24/20	Area of Virology, Serology and Virology Division (SAViD), New South Wales Health Pathology Randwick	Virology Research Laboratory; Area of Virology, Serology and Virology Division (SAViD), New South Wales Health Pathology Randwick	Foster et al
hCoV-19/Australia/NSW2971/2020	EPI_ISL_707898	10/11/20	Area of Virology, Serology and Virology Division (SAViD), New South Wales Health Pathology Randwick	Virology Research Laboratory; Area of Virology, Serology and Virology Division (SAViD), New South Wales Health Pathology Randwick	Foster et al
hCoV-19/Australia/NSW2977/2020	EPI_ISL_707900	10/27/20	Area of Virology, Serology and Virology Division (SAViD), New South Wales Health Pathology Randwick	Virology Research Laboratory; Area of Virology, Serology and Virology Division (SAViD), New South Wales Health Pathology Randwick	Foster et al
hCoV-19/Australia/NSW2979/2020	EPI_ISL_707901	10/27/20	Area of Virology, Serology and Virology Division (SAViD), New South Wales Health Pathology Randwick	Virology Research Laboratory; Area of Virology, Serology and Virology Division (SAViD), New South Wales Health Pathology Randwick	Foster et al
hCoV-19/Australia/NSW2985/2020	EPI_ISL_707902	10/29/20	Area of Virology, Serology and Virology Division (SAViD), New South Wales Health Pathology Randwick	Virology Research Laboratory; Area of Virology, Serology and Virology Division (SAViD), New South Wales Health Pathology Randwick	Foster et al
hCoV-19/Australia/NSW3456/2020	EPI_ISL_678386	11/30/20	Area of Virology, Serology and Virology Division (SAViD), New South Wales Health Pathology Randwick	Virology Research Laboratory; Area of Virology, Serology and Virology Division (SAViD), New South Wales Health Pathology Randwick	Foster et al
hCoV-19/Australia/NSW3628/2020	EPI_ISL_717701	12/14/20	Area of Virology, Serology and Virology Division (SAViD), New South Wales Health Pathology Randwick	Virology Research Laboratory; Area of Virology, Serology and Virology Division (SAViD), New South Wales Health Pathology Randwick	Foster et al
hCoV-19/Australia/NSW3629/2020	EPI_ISL_717702	12/14/20	Area of Virology, Serology and Virology Division (SAViD), New South Wales Health Pathology Randwick	Virology Research Laboratory; Area of Virology, Serology and Virology Division (SAViD), New South Wales Health Pathology Randwick	Foster et al
hCoV-19/Australia/NSW3634/2020	EPI_ISL_717704	12/10/20	Area of Virology, Serology and Virology Division (SAViD), New South Wales Health Pathology Randwick	Virology Research Laboratory; Area of Virology, Serology and Virology Division (SAViD), New South Wales Health Pathology Randwick	Foster et al
hCoV-19/Australia/NSW3638/2020	EPI_ISL_717705	12/12/20	Area of Virology, Serology and Virology Division (SAViD), New South Wales Health Pathology Randwick	Virology Research Laboratory; Area of Virology, Serology and Virology Division (SAViD), New South Wales Health Pathology Randwick	Foster et al
hCoV-19/Australia/NSW3639/2020	EPI_ISL_717706	12/11/20	Area of Virology, Serology and Virology Division (SAViD), New South Wales Health Pathology Randwick	Virology Research Laboratory; Area of Virology, Serology and Virology Division (SAViD), New South Wales Health Pathology Randwick	Foster et al
hCoV-19/Australia/NSW3642/2020	EPI_ISL_717707	12/12/20	Area of Virology, Serology and Virology Division (SAViD), New South Wales Health Pathology Randwick	Virology Research Laboratory; Area of Virology, Serology and Virology Division (SAViD), New South Wales Health Pathology Randwick	Foster et al
hCoV-19/Australia/NSW3644/2020	EPI_ISL_717708	12/8/20	Area of Virology, Serology and Virology Division (SAViD), New South Wales Health Pathology Randwick	Virology Research Laboratory; Area of Virology, Serology and Virology Division (SAViD), New South Wales Health Pathology Randwick	Foster et al
hCoV-19/Australia/NSW3645/2020	EPI_ISL_717709	12/8/20	Area of Virology, Serology and Virology Division (SAViD), New South Wales Health Pathology Randwick	Virology Research Laboratory; Area of Virology, Serology and Virology Division (SAViD), New South Wales Health Pathology Randwick	Foster et al
hCoV-19/Australia/NSW3646/2020	EPI_ISL_717710	12/8/20	Area of Virology, Serology and Virology Division (SAViD), New South Wales Health Pathology Randwick	Virology Research Laboratory; Area of Virology, Serology and Virology Division (SAViD), New South Wales Health Pathology Randwick	Foster et al
hCoV-19/Australia/NSW3647/2020	EPI_ISL_717711	12/9/20	Area of Virology, Serology and Virology Division (SAViD), New South Wales Health Pathology Randwick	Virology Research Laboratory; Area of Virology, Serology and Virology Division (SAViD), New South Wales Health Pathology Randwick	Foster et al
hCoV-19/Australia/NSW3648/2020	EPI_ISL_717712	12/8/20	Area of Virology, Serology and Virology Division (SAViD), New South Wales Health Pathology Randwick	Virology Research Laboratory; Area of Virology, Serology and Virology Division (SAViD), New South Wales Health Pathology Randwick	Foster et al
hCoV-19/Australia/NSW3664/2020	EPI_ISL_717713	12/9/20	Area of Virology, Serology and Virology Division (SAViD), New South Wales Health Pathology Randwick	Virology Research Laboratory; Area of Virology, Serology and Virology Division (SAViD), New South Wales Health Pathology Randwick	Foster et al
hCoV-19/Australia/NSW3666/2020	EPI_ISL_710513	12/16/20	Area of Virology, Serology and Virology Division (SAViD), New South Wales Health Pathology Randwick	Area of Virology, Serology and Virology Division (SAViD), New South Wales Health Pathology Randwick	Rawlinson et al
hCoV-19/Australia/NSW3725/2020	EPI_ISL_745029	12/28/20	Area of Virology, Serology and Virology Division (SAViD), New South Wales Health Pathology Randwick	Area of Virology, Serology and Virology Division (SAViD), New South Wales Health Pathology Randwick	Rawlinson et al
hCoV-19/Australia/NSW3726/2020	EPI_ISL_745030	12/28/20	Area of Virology, Serology and Virology Division (SAViD), New South Wales Health Pathology Randwick	Area of Virology, Serology and Virology Division (SAViD), New South Wales Health Pathology Randwick	Rawlinson et al
hCoV-19/Australia/NSW3727/2020	EPI_ISL_745031	12/27/20	Area of Virology, Serology and Virology Division (SAViD), New South Wales Health Pathology Randwick	Area of Virology, Serology and Virology Division (SAViD), New South Wales Health Pathology Randwick	Rawlinson et al
hCoV-19/Australia/NSW3878/2021	EPI_ISL_794671	1/6/21	Area of Virology, Serology and Virology Division (SAViD), New South Wales Health Pathology Randwick	Area of Virology, Serology and Virology Division (SAViD), New South Wales Health Pathology Randwick	Rawlinson et al
hCoV-19/Australia/NSW3905/2021	EPI_ISL_812347	1/10/21	Area of Virology, Serology and Virology Division (SAViD), New South Wales Health Pathology Randwick	Virology Research Laboratory; Area of Virology, Serology and Virology Division (SAViD), New South Wales Health Pathology Randwick	Foster et al
hCoV-19/Australia/NSW3909/2021	EPI_ISL_812359	1/12/21	Area of Virology, Serology and Virology Division (SAViD), New South Wales Health Pathology Randwick	Virology Research Laboratory; Area of Virology, Serology and Virology Division (SAViD), New South Wales Health Pathology Randwick	Foster et al
hCoV-19/Australia/NSW4006/2021	EPI_ISL_1005537	1/14/21	Area of Virology, Serology and Virology Division (SAViD), New South Wales Health Pathology Randwick	Virology Research Laboratory; Area of Virology, Serology and Virology Division (SAViD), New South Wales Health Pathology Randwick	Foster et al
hCoV-19/Australia/NSW4011/2021	EPI_ISL_1005539	1/13/21	Area of Virology, Serology and Virology Division (SAViD), New South Wales Health Pathology Randwick	Virology Research Laboratory; Area of Virology, Serology and Virology Division (SAViD), New South Wales Health Pathology Randwick	Foster et al
hCoV-19/Australia/NSW4129/2021	EPI_ISL_1005540	1/22/21	Area of Virology, Serology and Virology Division (SAViD), New South Wales Health Pathology Randwick	Virology Research Laboratory; Area of Virology, Serology and Virology Division (SAViD), New South Wales Health Pathology Randwick	Foster et al
hCoV-19/Australia/NSW4136/2021	EPI_ISL_1010705	1/28/21	Area of Virology, Serology and Virology Division (SAViD), New South Wales Health Pathology Randwick	Microbiology RPAH	Foster et al
hCoV-19/Australia/NSW4240/2021	EPI_ISL_1010706	2/2/21	Area of Virology, Serology and Virology Division (SAViD), New South Wales Health Pathology Randwick	Microbiology RPAH	Foster et al
hCoV-19/Australia/NSW4281/2021	EPI_ISL_1069080	2/19/21	Area of Virology, Serology and Virology Division (SAViD), New South Wales Health Pathology Randwick	Virology Research Laboratory; Area of Virology, Serology and Virology Division (SAViD), New South Wales Health Pathology Randwick	Foster et al
hCoV-19/Australia/NSWID930/2020	EPI_ISL_421636	3/26/20	Pathology North	Public Health Virology Laboratory	Bixing Huang et al
hCoV-19/Australia/NT101/2021	EPI_ISL_854745	1/7/21	Royal Darwin Hospital Pathology	MDU-PHL	Meumann et al
hCoV-19/Australia/NT103/2021	EPI_ISL_854746	2021	Royal Darwin Hospital Pathology	MDU-PHL	Meumann et al
hCoV-19/Australia/NT104/2021	EPI_ISL_854747	2021	Royal Darwin Hospital Pathology	MDU-PHL	Meumann et al
hCoV-19/Australia/NT19/2020	EPI_ISL_426636	2020	Royal Darwin Hospital Pathology	Microbiological Diagnostic Unit Public Health Laboratory and Victorian Infectious Diseases Reference Laboratory, Doherty Institute	Meumann et al
hCoV-19/Australia/NT51/2020	EPI_ISL_521860	7/2/20	Royal Darwin Hospital Pathology	MDU-PHL	Meumann et al
hCoV-19/Australia/NT53/2020	EPI_ISL_521862	6/30/20	Royal Darwin Hospital Pathology	MDU-PHL	Meumann et al
hCoV-19/Australia/NT64/2020	EPI_ISL_779404	2020	Royal Darwin Hospital Pathology	MDU-PHL	Meumann et al
hCoV-19/Australia/NT92/2021	EPI_ISL_779410	1/3/21	Royal Darwin Hospital Pathology	MDU-PHL	Meumann et al
hCoV-19/Australia/NT99/2021	EPI_ISL_812423	1/4/21	Royal Darwin Hospital Pathology	MDU-PHL	Meumann et al
hCoV-19/Australia/QLD02/2020	EPI_ISL_407896	1/30/20	Pathology Queensland	Public Health Virology Laboratory	Ben Huang et al
hCoV-19/Australia/QLD1000/2020	EPI_ISL_530258	8/22/20	Queensland Health Forensic and Scientific Services, Public Health Virology	Public Health Virology Laboratory, Forensic and Scientific Services, Queensland Health	Son Nguyen et al et al
hCoV-19/Australia/QLD1001/2020	EPI_ISL_530259	8/25/20	Queensland Health Forensic and Scientific Services, Public Health Virology	Public Health Virology Laboratory, Forensic and Scientific Services, Queensland Health	Son Nguyen et al et al
hCoV-19/Australia/QLD1003/2020	EPI_ISL_530245	8/20/20	Queensland Health Forensic and Scientific Services, Public Health Virology	Public Health Virology Laboratory, Forensic and Scientific Services, Queensland Health	Son Nguyen et al et al
hCoV-19/Australia/QLD1005/2020	EPI_ISL_530246	8/20/20	Queensland Health Forensic and Scientific Services, Public Health Virology	Public Health Virology Laboratory, Forensic and Scientific Services, Queensland Health	Son Nguyen et al et al
hCoV-19/Australia/QLD1006/2020	EPI_ISL_530247	8/20/20	Queensland Health Forensic and Scientific Services, Public Health Virology	Public Health Virology Laboratory, Forensic and Scientific Services, Queensland Health	Son Nguyen et al et al
hCoV-19/Australia/QLD1007/2020	EPI_ISL_530248	8/20/20	Queensland Health Forensic and Scientific Services, Public Health Virology	Public Health Virology Laboratory, Forensic and Scientific Services, Queensland Health	Son Nguyen et al et al
hCoV-19/Australia/QLD1008/2020	EPI_ISL_530249	8/20/20	Queensland Health Forensic and Scientific Services, Public Health Virology	Public Health Virology Laboratory, Forensic and Scientific Services, Queensland Health	Son Nguyen et al et al
hCoV-19/Australia/QLD1009/2020	EPI_ISL_530269	3/22/20	Queensland Health Forensic and Scientific Services, Public Health Virology	Public Health Virology Laboratory, Forensic and Scientific Services, Queensland Health	Son Nguyen et al et al
hCoV-19/Australia/QLD1011/2020	EPI_ISL_530271	3/22/20	Queensland Health Forensic and Scientific Services, Public Health Virology	Public Health Virology Laboratory, Forensic and Scientific Services, Queensland Health	Son Nguyen et al et al
hCoV-19/Australia/QLD1014/2020	EPI_ISL_530274	3/28/20	Queensland Health Forensic and Scientific Services, Public Health Virology	Public Health Virology Laboratory, Forensic and Scientific Services, Queensland Health	Son Nguyen et al et al
hCoV-19/Australia/QLD1015/2020	EPI_ISL_530275	4/2/20	Queensland Health Forensic and Scientific Services, Public Health Virology	Public Health Virology Laboratory, Forensic and Scientific Services, Queensland Health	Son Nguyen et al et al
hCoV-19/Australia/QLD1017/2020	EPI_ISL_530277	4/15/20	Queensland Health Forensic and Scientific Services, Public Health Virology	Public Health Virology Laboratory, Forensic and Scientific Services, Queensland Health	Son Nguyen et al et al
hCoV-19/Australia/QLD1024/2020	EPI_ISL_530278	8/27/20	Queensland Health Forensic and Scientific Services, Public Health Virology	Public Health Virology Laboratory, Forensic and Scientific Services, Queensland Health	Son Nguyen et al et al
hCoV-19/Australia/QLD1025/2020	EPI_ISL_530279	8/27/20	Queensland Health Forensic and Scientific Services, Public Health Virology	Public Health Virology Laboratory, Forensic and Scientific Services, Queensland Health	Son Nguyen et al et al
hCoV-19/Australia/QLD1027/2020	EPI_ISL_530280	8/1/20	Queensland Health Forensic and Scientific Services, Public Health Virology	Public Health Virology Laboratory, Forensic and Scientific Services, Queensland Health	Son Nguyen et al et al
hCoV-19/Australia/QLD1029/2020	EPI_ISL_530281	8/30/20	Queensland Health Forensic and Scientific Services, Public Health Virology	Public Health Virology Laboratory, Forensic and Scientific Services, Queensland Health	Son Nguyen et al et al
hCoV-19/Australia/QLD1030/2020	EPI_ISL_530282	8/30/20	Queensland Health Forensic and Scientific Services, Public Health Virology	Public Health Virology Laboratory, Forensic and Scientific Services, Queensland Health	Son Nguyen et al et al
hCoV-19/Australia/QLD1031/2020	EPI_ISL_530283	8/28/20	Queensland Health Forensic and Scientific Services, Public Health Virology	Public Health Virology Laboratory, Forensic and Scientific Services, Queensland Health	Son Nguyen et al et al
hCoV-19/Australia/QLD1043/2020	EPI_ISL_576131	8/31/20	Public Health Virology Laboratory, Forensic and Scientific Services (PHV-FSS)	Public Health Virology Laboratory, Forensic and Scientific Services (PHV-FSS)	Son Nguyen et al et al
hCoV-19/Australia/QLD1044/2020	EPI_ISL_576132	9/1/20	Public Health Virology Laboratory, Forensic and Scientific Services (PHV-FSS)	Public Health Virology Laboratory, Forensic and Scientific Services (PHV-FSS)	Son Nguyen et al et al
hCoV-19/Australia/QLD1045/2020	EPI_ISL_576133	9/1/20	Public Health Virology Laboratory, Forensic and Scientific Services (PHV-FSS)	Public Health Virology Laboratory, Forensic and Scientific Services (PHV-FSS)	Son Nguyen et al et al
hCoV-19/Australia/QLD1046/2020	EPI_ISL_576134	9/5/20	Public Health Virology Laboratory, Forensic and Scientific Services (PHV-FSS)	Public Health Virology Laboratory, Forensic and Scientific Services (PHV-FSS)	Son Nguyen et al et al
hCoV-19/Australia/QLD1047/2020	EPI_ISL_576135	9/6/20	Public Health Virology Laboratory, Forensic and Scientific Services (PHV-FSS)	Public Health Virology Laboratory, Forensic and Scientific Services (PHV-FSS)	Son Nguyen et al et al
hCoV-19/Australia/QLD1048/2020	EPI_ISL_576136	9/7/20	Public Health Virology Laboratory, Forensic and Scientific Services (PHV-FSS)	Public Health Virology Laboratory, Forensic and Scientific Services (PHV-FSS)	Son Nguyen et al et al
hCoV-19/Australia/QLD1050/2020	EPI_ISL_576137	9/6/20	Public Health Virology Laboratory, Forensic and Scientific Services (PHV-FSS)	Public Health Virology Laboratory, Forensic and Scientific Services (PHV-FSS)	Son Nguyen et al et al
hCoV-19/Australia/QLD1051/2020	EPI_ISL_576138	9/2/20	Public Health Virology Laboratory, Forensic and Scientific Services (PHV-FSS)	Public Health Virology Laboratory, Forensic and Scientific Services (PHV-FSS)	Son Nguyen et al et al
hCoV-19/Australia/QLD1052/2020	EPI_ISL_576139	9/4/20	Public Health Virology Laboratory, Forensic and Scientific Services (PHV-FSS)	Public Health Virology Laboratory, Forensic and Scientific Services (PHV-FSS)	Son Nguyen et al et al
hCoV-19/Australia/QLD1054/2020	EPI_ISL_576140	9/8/20	Public Health Virology Laboratory, Forensic and Scientific Services (PHV-FSS)	Public Health Virology Laboratory, Forensic and Scientific Services (PHV-FSS)	Son Nguyen et al et al
hCoV-19/Australia/QLD1056/2020	EPI_ISL_576141	9/9/20	Public Health Virology Laboratory, Forensic and Scientific Services (PHV-FSS)	Public Health Virology Laboratory, Forensic and Scientific Services (PHV-FSS)	Son Nguyen et al et al
hCoV-19/Australia/QLD1057/2020	EPI_ISL_576142	9/10/20	Public Health Virology Laboratory, Forensic and Scientific Services (PHV-FSS)	Public Health Virology Laboratory, Forensic and Scientific Services (PHV-FSS)	Son Nguyen et al et al
hCoV-19/Australia/QLD1060/2020	EPI_ISL_576144	9/15/20	Public Health Virology Laboratory, Forensic and Scientific Services (PHV-FSS)	Public Health Virology Laboratory, Forensic and Scientific Services (PHV-FSS)	Son Nguyen et al et al
hCoV-19/Australia/QLD1082/2020	EPI_ISL_593601	3/25/20	Public Health Virology Laboratory, Forensic and Scientific Services (PHV-FSS)	Public Health Virology Laboratory, Forensic and Scientific Services (PHV-FSS)	Son Nguyen et al et al
hCoV-19/Australia/QLD1083/2020	EPI_ISL_593602	3/26/20	Public Health Virology Laboratory, Forensic and Scientific Services (PHV-FSS)	Public Health Virology Laboratory, Forensic and Scientific Services (PHV-FSS)	Son Nguyen et al et al
hCoV-19/Australia/QLD1084/2020	EPI_ISL_593603	3/26/20	Public Health Virology Laboratory, Forensic and Scientific Services (PHV-FSS)	Public Health Virology Laboratory, Forensic and Scientific Services (PHV-FSS)	Son Nguyen et al et al
hCoV-19/Australia/QLD1085/2020	EPI_ISL_593604	3/27/20	Public Health Virology Laboratory, Forensic and Scientific Services (PHV-FSS)	Public Health Virology Laboratory, Forensic and Scientific Services (PHV-FSS)	Son Nguyen et al et al
hCoV-19/Australia/QLD1086/2020	EPI_ISL_593605	3/27/20	Public Health Virology Laboratory, Forensic and Scientific Services (PHV-FSS)	Public Health Virology Laboratory, Forensic and Scientific Services (PHV-FSS)	Son Nguyen et al et al
hCoV-19/Australia/QLD1087/2020	EPI_ISL_593606	3/26/20	Public Health Virology Laboratory, Forensic and Scientific Services (PHV-FSS)	Public Health Virology Laboratory, Forensic and Scientific Services (PHV-FSS)	Son Nguyen et al et al
hCoV-19/Australia/QLD1088/2020	EPI_ISL_593607	3/27/20	Public Health Virology Laboratory, Forensic and Scientific Services (PHV-FSS)	Public Health Virology Laboratory, Forensic and Scientific Services (PHV-FSS)	Son Nguyen et al et al
hCoV-19/Australia/QLD1089/2020	EPI_ISL_593608	3/27/20	Public Health Virology Laboratory, Forensic and Scientific Services (PHV-FSS)	Public Health Virology Laboratory, Forensic and Scientific Services (PHV-FSS)	Son Nguyen et al et al
hCoV-19/Australia/QLD1090/2020	EPI_ISL_593609	3/27/20	Public Health Virology Laboratory, Forensic and Scientific Services (PHV-FSS)	Public Health Virology Laboratory, Forensic and Scientific Services (PHV-FSS)	Son Nguyen et al et al
hCoV-19/Australia/QLD1091/2020	EPI_ISL_593610	3/26/20	Public Health Virology Laboratory, Forensic and Scientific Services (PHV-FSS)	Public Health Virology Laboratory, Forensic and Scientific Services (PHV-FSS)	Son Nguyen et al et al
hCoV-19/Australia/QLD1093/2020	EPI_ISL_593612	3/28/20	Public Health Virology Laboratory, Forensic and Scientific Services (PHV-FSS)	Public Health Virology Laboratory, Forensic and Scientific Services (PHV-FSS)	Son Nguyen et al et al
hCoV-19/Australia/QLD1094/2020	EPI_ISL_593613	4/1/20	Public Health Virology Laboratory, Forensic and Scientific Services (PHV-FSS)	Public Health Virology Laboratory, Forensic and Scientific Services (PHV-FSS)	Son Nguyen et al et al
hCoV-19/Australia/QLD1096/2020	EPI_ISL_593615	4/2/20	Public Health Virology Laboratory, Forensic and Scientific Services (PHV-FSS)	Public Health Virology Laboratory, Forensic and Scientific Services (PHV-FSS)	Son Nguyen et al et al
hCoV-19/Australia/QLD1097/2020	EPI_ISL_593616	9/7/20	Public Health Virology Laboratory, Forensic and Scientific Services (PHV-FSS)	Public Health Virology Laboratory, Forensic and Scientific Services (PHV-FSS)	Son Nguyen et al et al
hCoV-19/Australia/QLD1099/2020	EPI_ISL_593617	9/17/20	Public Health Virology Laboratory, Forensic and Scientific Services (PHV-FSS)	Public Health Virology Laboratory, Forensic and Scientific Services (PHV-FSS)	Son Nguyen et al et al
hCoV-19/Australia/QLD1101/2020	EPI_ISL_593618	3/22/20	Public Health Virology Laboratory, Forensic and Scientific Services (PHV-FSS)	Public Health Virology Laboratory, Forensic and Scientific Services (PHV-FSS)	Son Nguyen et al et al
hCoV-19/Australia/QLD1102/2020	EPI_ISL_593619	3/22/20	Public Health Virology Laboratory, Forensic and Scientific Services (PHV-FSS)	Public Health Virology Laboratory, Forensic and Scientific Services (PHV-FSS)	Son Nguyen et al et al
hCoV-19/Australia/QLD1103/2020	EPI_ISL_593620	3/22/20	Public Health Virology Laboratory, Forensic and Scientific Services (PHV-FSS)	Public Health Virology Laboratory, Forensic and Scientific Services (PHV-FSS)	Son Nguyen et al et al
hCoV-19/Australia/QLD1104/2020	EPI_ISL_593621	3/22/20	Public Health Virology Laboratory, Forensic and Scientific Services (PHV-FSS)	Public Health Virology Laboratory, Forensic and Scientific Services (PHV-FSS)	Son Nguyen et al et al
hCoV-19/Australia/QLD1106/2020	EPI_ISL_593623	3/22/20	Public Health Virology Laboratory, Forensic and Scientific Services (PHV-FSS)	Public Health Virology Laboratory, Forensic and Scientific Services (PHV-FSS)	Son Nguyen et al et al
hCoV-19/Australia/QLD1107/2020	EPI_ISL_593624	3/22/20	Public Health Virology Laboratory, Forensic and Scientific Services (PHV-FSS)	Public Health Virology Laboratory, Forensic and Scientific Services (PHV-FSS)	Son Nguyen et al et al
hCoV-19/Australia/QLD1108/2020	EPI_ISL_593625	3/26/20	Public Health Virology Laboratory, Forensic and Scientific Services (PHV-FSS)	Public Health Virology Laboratory, Forensic and Scientific Services (PHV-FSS)	Son Nguyen et al et al
hCoV-19/Australia/QLD1109/2020	EPI_ISL_593626	3/26/20	Public Health Virology Laboratory, Forensic and Scientific Services (PHV-FSS)	Public Health Virology Laboratory, Forensic and Scientific Services (PHV-FSS)	Son Nguyen et al et al
hCoV-19/Australia/QLD1111/2020	EPI_ISL_593628	3/26/20	Public Health Virology Laboratory, Forensic and Scientific Services (PHV-FSS)	Public Health Virology Laboratory, Forensic and Scientific Services (PHV-FSS)	Son Nguyen et al et al
hCoV-19/Australia/QLD1112/2020	EPI_ISL_593629	3/27/20	Public Health Virology Laboratory, Forensic and Scientific Services (PHV-FSS)	Public Health Virology Laboratory, Forensic and Scientific Services (PHV-FSS)	Son Nguyen et al et al
hCoV-19/Australia/QLD1113/2020	EPI_ISL_593630	3/26/20	Public Health Virology Laboratory, Forensic and Scientific Services (PHV-FSS)	Public Health Virology Laboratory, Forensic and Scientific Services (PHV-FSS)	Son Nguyen et al et al
hCoV-19/Australia/QLD1114/2020	EPI_ISL_593631	3/27/20	Public Health Virology Laboratory, Forensic and Scientific Services (PHV-FSS)	Public Health Virology Laboratory, Forensic and Scientific Services (PHV-FSS)	Son Nguyen et al et al
hCoV-19/Australia/QLD1116/2020	EPI_ISL_639749	3/27/20	Public Health Virology Laboratory, Forensic and Scientific Services (PHV-FSS)	Public Health Virology Laboratory, Forensic and Scientific Services (PHV-FSS)	Son Nguyen et al et al
hCoV-19/Australia/QLD1118/2020	EPI_ISL_593634	4/3/20	Public Health Virology Laboratory, Forensic and Scientific Services (PHV-FSS)	Public Health Virology Laboratory, Forensic and Scientific Services (PHV-FSS)	Son Nguyen et al et al
hCoV-19/Australia/QLD1119/2020	EPI_ISL_593635	9/7/20	Public Health Virology Laboratory, Forensic and Scientific Services (PHV-FSS)	Public Health Virology Laboratory, Forensic and Scientific Services (PHV-FSS)	Son Nguyen et al et al
hCoV-19/Australia/QLD1121/2020	EPI_ISL_593636	9/23/20	Public Health Virology Laboratory, Forensic and Scientific Services (PHV-FSS)	Public Health Virology Laboratory, Forensic and Scientific Services (PHV-FSS)	Son Nguyen et al et al
hCoV-19/Australia/QLD1122/2020	EPI_ISL_593637	9/24/20	Public Health Virology Laboratory, Forensic and Scientific Services (PHV-FSS)	Public Health Virology Laboratory, Forensic and Scientific Services (PHV-FSS)	Son Nguyen et al et al
hCoV-19/Australia/QLD1124/2020	EPI_ISL_639741	3/22/20	Public Health Virology Laboratory, Forensic and Scientific Services (PHV-FSS)	Public Health Virology Laboratory, Forensic and Scientific Services (PHV-FSS)	Son Nguyen et al et al
hCoV-19/Australia/QLD1125/2020	EPI_ISL_639742	3/22/20	Public Health Virology Laboratory, Forensic and Scientific Services (PHV-FSS)	Public Health Virology Laboratory, Forensic and Scientific Services (PHV-FSS)	Son Nguyen et al et al
hCoV-19/Australia/QLD1126/2020	EPI_ISL_639743	3/22/20	Public Health Virology Laboratory, Forensic and Scientific Services (PHV-FSS)	Public Health Virology Laboratory, Forensic and Scientific Services (PHV-FSS)	Son Nguyen et al et al
hCoV-19/Australia/QLD1128/2020	EPI_ISL_639745	3/22/20	Public Health Virology Laboratory, Forensic and Scientific Services (PHV-FSS)	Public Health Virology Laboratory, Forensic and Scientific Services (PHV-FSS)	Son Nguyen et al et al
hCoV-19/Australia/QLD1129/2020	EPI_ISL_639746	3/23/20	Public Health Virology Laboratory, Forensic and Scientific Services (PHV-FSS)	Public Health Virology Laboratory, Forensic and Scientific Services (PHV-FSS)	Son Nguyen et al et al
hCoV-19/Australia/QLD1132/2020	EPI_ISL_593638	9/19/20	Public Health Virology Laboratory, Forensic and Scientific Services (PHV-FSS)	Public Health Virology Laboratory, Forensic and Scientific Services (PHV-FSS)	Son Nguyen et al et al
hCoV-19/Australia/QLD1134/2020	EPI_ISL_593639	9/6/20	Public Health Virology Laboratory, Forensic and Scientific Services (PHV-FSS)	Public Health Virology Laboratory, Forensic and Scientific Services (PHV-FSS)	Son Nguyen et al et al
hCoV-19/Australia/QLD1138/2020	EPI_ISL_593640	8/31/20	Public Health Virology Laboratory, Forensic and Scientific Services (PHV-FSS)	Public Health Virology Laboratory, Forensic and Scientific Services (PHV-FSS)	Son Nguyen et al et al
hCoV-19/Australia/QLD1140/2020	EPI_ISL_593641	8/28/20	Public Health Virology Laboratory, Forensic and Scientific Services (PHV-FSS)	Public Health Virology Laboratory, Forensic and Scientific Services (PHV-FSS)	Son Nguyen et al et al
hCoV-19/Australia/QLD1141/2020	EPI_ISL_593642	8/28/20	Public Health Virology Laboratory, Forensic and Scientific Services (PHV-FSS)	Public Health Virology Laboratory, Forensic and Scientific Services (PHV-FSS)	Son Nguyen et al et al
hCoV-19/Australia/QLD1142/2020	EPI_ISL_593643	8/29/20	Public Health Virology Laboratory, Forensic and Scientific Services (PHV-FSS)	Public Health Virology Laboratory, Forensic and Scientific Services (PHV-FSS)	Son Nguyen et al et al
hCoV-19/Australia/QLD1143/2020	EPI_ISL_593644	9/10/20	Public Health Virology Laboratory, Forensic and Scientific Services (PHV-FSS)	Public Health Virology Laboratory, Forensic and Scientific Services (PHV-FSS)	Son Nguyen et al et al
hCoV-19/Australia/QLD1146/2020	EPI_ISL_593645	8/28/20	Public Health Virology Laboratory, Forensic and Scientific Services (PHV-FSS)	Public Health Virology Laboratory, Forensic and Scientific Services (PHV-FSS)	Son Nguyen et al et al
hCoV-19/Australia/QLD1148/2020	EPI_ISL_639751	3/29/20	Public Health Virology Laboratory, Forensic and Scientific Services (PHV-FSS)	Public Health Virology Laboratory, Forensic and Scientific Services (PHV-FSS)	Son Nguyen et al et al
hCoV-19/Australia/QLD1149/2020	EPI_ISL_639752	3/29/20	Public Health Virology Laboratory, Forensic and Scientific Services (PHV-FSS)	Public Health Virology Laboratory, Forensic and Scientific Services (PHV-FSS)	Son Nguyen et al et al
hCoV-19/Australia/QLD1151/2020	EPI_ISL_639754	3/30/20	Public Health Virology Laboratory, Forensic and Scientific Services (PHV-FSS)	Public Health Virology Laboratory, Forensic and Scientific Services (PHV-FSS)	Son Nguyen et al et al
hCoV-19/Australia/QLD1152/2020	EPI_ISL_639755	3/31/20	Public Health Virology Laboratory, Forensic and Scientific Services (PHV-FSS)	Public Health Virology Laboratory, Forensic and Scientific Services (PHV-FSS)	Son Nguyen et al et al
hCoV-19/Australia/QLD1154/2020	EPI_ISL_639757	3/30/20	Public Health Virology Laboratory, Forensic and Scientific Services (PHV-FSS)	Public Health Virology Laboratory, Forensic and Scientific Services (PHV-FSS)	Son Nguyen et al et al
hCoV-19/Australia/QLD1155/2020	EPI_ISL_639758	4/1/20	Public Health Virology Laboratory, Forensic and Scientific Services (PHV-FSS)	Public Health Virology Laboratory, Forensic and Scientific Services (PHV-FSS)	Son Nguyen et al et al
hCoV-19/Australia/QLD1156/2020	EPI_ISL_639759	4/1/20	Public Health Virology Laboratory, Forensic and Scientific Services (PHV-FSS)	Public Health Virology Laboratory, Forensic and Scientific Services (PHV-FSS)	Son Nguyen et al et al
hCoV-19/Australia/QLD1157/2020	EPI_ISL_639760	3/31/20	Public Health Virology Laboratory, Forensic and Scientific Services (PHV-FSS)	Public Health Virology Laboratory, Forensic and Scientific Services (PHV-FSS)	Son Nguyen et al et al
hCoV-19/Australia/QLD1159/2020	EPI_ISL_641309	3/31/20	Public Health Virology Laboratory, Forensic and Scientific Services (PHV-FSS)	Public Health Virology Laboratory, Forensic and Scientific Services (PHV-FSS)	Son Nguyen et al et al
hCoV-19/Australia/QLD1160/2020	EPI_ISL_639762	3/31/20	Public Health Virology Laboratory, Forensic and Scientific Services (PHV-FSS)	Public Health Virology Laboratory, Forensic and Scientific Services (PHV-FSS)	Son Nguyen et al et al
hCoV-19/Australia/QLD1161/2020	EPI_ISL_641310	4/1/20	Public Health Virology Laboratory, Forensic and Scientific Services (PHV-FSS)	Public Health Virology Laboratory, Forensic and Scientific Services (PHV-FSS)	Son Nguyen et al et al
hCoV-19/Australia/QLD1172/2020	EPI_ISL_639763	3/24/20	Public Health Virology Laboratory, Forensic and Scientific Services (PHV-FSS)	Public Health Virology Laboratory, Forensic and Scientific Services (PHV-FSS)	Son Nguyen et al et al
hCoV-19/Australia/QLD1173/2020	EPI_ISL_639764	3/24/20	Public Health Virology Laboratory, Forensic and Scientific Services (PHV-FSS)	Public Health Virology Laboratory, Forensic and Scientific Services (PHV-FSS)	Son Nguyen et al et al
hCoV-19/Australia/QLD1174/2020	EPI_ISL_639765	3/25/20	Public Health Virology Laboratory, Forensic and Scientific Services (PHV-FSS)	Public Health Virology Laboratory, Forensic and Scientific Services (PHV-FSS)	Son Nguyen et al et al
hCoV-19/Australia/QLD1176/2020	EPI_ISL_639767	3/25/20	Public Health Virology Laboratory, Forensic and Scientific Services (PHV-FSS)	Public Health Virology Laboratory, Forensic and Scientific Services (PHV-FSS)	Son Nguyen et al et al
hCoV-19/Australia/QLD1177/2020	EPI_ISL_639768	3/25/20	Public Health Virology Laboratory, Forensic and Scientific Services (PHV-FSS)	Public Health Virology Laboratory, Forensic and Scientific Services (PHV-FSS)	Son Nguyen et al et al
hCoV-19/Australia/QLD1178/2020	EPI_ISL_639769	3/25/20	Public Health Virology Laboratory, Forensic and Scientific Services (PHV-FSS)	Public Health Virology Laboratory, Forensic and Scientific Services (PHV-FSS)	Son Nguyen et al et al
hCoV-19/Australia/QLD1180/2020	EPI_ISL_639771	3/25/20	Public Health Virology Laboratory, Forensic and Scientific Services (PHV-FSS)	Public Health Virology Laboratory, Forensic and Scientific Services (PHV-FSS)	Son Nguyen et al et al
hCoV-19/Australia/QLD1183/2020	EPI_ISL_639774	3/26/20	Public Health Virology Laboratory, Forensic and Scientific Services (PHV-FSS)	Public Health Virology Laboratory, Forensic and Scientific Services (PHV-FSS)	Son Nguyen et al et al
hCoV-19/Australia/QLD1184/2020	EPI_ISL_639775	3/26/20	Public Health Virology Laboratory, Forensic and Scientific Services (PHV-FSS)	Public Health Virology Laboratory, Forensic and Scientific Services (PHV-FSS)	Son Nguyen et al et al
hCoV-19/Australia/QLD1185/2020	EPI_ISL_639776	3/27/20	Public Health Virology Laboratory, Forensic and Scientific Services (PHV-FSS)	Public Health Virology Laboratory, Forensic and Scientific Services (PHV-FSS)	Son Nguyen et al et al
hCoV-19/Australia/QLD1187/2020	EPI_ISL_639778	3/27/20	Public Health Virology Laboratory, Forensic and Scientific Services (PHV-FSS)	Public Health Virology Laboratory, Forensic and Scientific Services (PHV-FSS)	Son Nguyen et al et al
hCoV-19/Australia/QLD1188/2020	EPI_ISL_639779	3/27/20	Public Health Virology Laboratory, Forensic and Scientific Services (PHV-FSS)	Public Health Virology Laboratory, Forensic and Scientific Services (PHV-FSS)	Son Nguyen et al et al
hCoV-19/Australia/QLD1189/2020	EPI_ISL_639780	3/27/20	Public Health Virology Laboratory, Forensic and Scientific Services (PHV-FSS)	Public Health Virology Laboratory, Forensic and Scientific Services (PHV-FSS)	Son Nguyen et al et al
hCoV-19/Australia/QLD1190/2020	EPI_ISL_639781	3/27/20	Public Health Virology Laboratory, Forensic and Scientific Services (PHV-FSS)	Public Health Virology Laboratory, Forensic and Scientific Services (PHV-FSS)	Son Nguyen et al et al
hCoV-19/Australia/QLD1191/2020	EPI_ISL_639782	3/28/20	Public Health Virology Laboratory, Forensic and Scientific Services (PHV-FSS)	Public Health Virology Laboratory, Forensic and Scientific Services (PHV-FSS)	Son Nguyen et al et al
hCoV-19/Australia/QLD1192/2020	EPI_ISL_639783	3/28/20	Public Health Virology Laboratory, Forensic and Scientific Services (PHV-FSS)	Public Health Virology Laboratory, Forensic and Scientific Services (PHV-FSS)	Son Nguyen et al et al
hCoV-19/Australia/QLD1193/2020	EPI_ISL_639784	3/26/20	Public Health Virology Laboratory, Forensic and Scientific Services (PHV-FSS)	Public Health Virology Laboratory, Forensic and Scientific Services (PHV-FSS)	Son Nguyen et al et al
hCoV-19/Australia/QLD1194/2020	EPI_ISL_639785	3/26/20	Public Health Virology Laboratory, Forensic and Scientific Services (PHV-FSS)	Public Health Virology Laboratory, Forensic and Scientific Services (PHV-FSS)	Son Nguyen et al et al
hCoV-19/Australia/QLD1195/2020	EPI_ISL_639786	3/30/20	Public Health Virology Laboratory, Forensic and Scientific Services (PHV-FSS)	Public Health Virology Laboratory, Forensic and Scientific Services (PHV-FSS)	Son Nguyen et al et al
hCoV-19/Australia/QLD1196/2020	EPI_ISL_639787	3/30/20	Public Health Virology Laboratory, Forensic and Scientific Services (PHV-FSS)	Public Health Virology Laboratory, Forensic and Scientific Services (PHV-FSS)	Son Nguyen et al et al
hCoV-19/Australia/QLD1197/2020	EPI_ISL_639788	3/30/20	Public Health Virology Laboratory, Forensic and Scientific Services (PHV-FSS)	Public Health Virology Laboratory, Forensic and Scientific Services (PHV-FSS)	Son Nguyen et al et al
hCoV-19/Australia/QLD1198/2020	EPI_ISL_639789	3/29/20	Public Health Virology Laboratory, Forensic and Scientific Services (PHV-FSS)	Public Health Virology Laboratory, Forensic and Scientific Services (PHV-FSS)	Son Nguyen et al et al
hCoV-19/Australia/QLD1199/2020	EPI_ISL_639790	3/28/20	Public Health Virology Laboratory, Forensic and Scientific Services (PHV-FSS)	Public Health Virology Laboratory, Forensic and Scientific Services (PHV-FSS)	Son Nguyen et al et al
hCoV-19/Australia/QLD1200/2020	EPI_ISL_639791	3/28/20	Public Health Virology Laboratory, Forensic and Scientific Services (PHV-FSS)	Public Health Virology Laboratory, Forensic and Scientific Services (PHV-FSS)	Son Nguyen et al et al
hCoV-19/Australia/QLD1201/2020	EPI_ISL_639792	3/28/20	Public Health Virology Laboratory, Forensic and Scientific Services (PHV-FSS)	Public Health Virology Laboratory, Forensic and Scientific Services (PHV-FSS)	Son Nguyen et al et al
hCoV-19/Australia/QLD1202/2020	EPI_ISL_639793	3/29/20	Public Health Virology Laboratory, Forensic and Scientific Services (PHV-FSS)	Public Health Virology Laboratory, Forensic and Scientific Services (PHV-FSS)	Son Nguyen et al et al
hCoV-19/Australia/QLD1204/2020	EPI_ISL_639795	3/18/20	Public Health Virology Laboratory, Forensic and Scientific Services (PHV-FSS)	Public Health Virology Laboratory, Forensic and Scientific Services (PHV-FSS)	Son Nguyen et al et al
hCoV-19/Australia/QLD1205/2020	EPI_ISL_639796	3/18/20	Public Health Virology Laboratory, Forensic and Scientific Services (PHV-FSS)	Public Health Virology Laboratory, Forensic and Scientific Services (PHV-FSS)	Son Nguyen et al et al
hCoV-19/Australia/QLD1206/2020	EPI_ISL_639797	3/20/20	Public Health Virology Laboratory, Forensic and Scientific Services (PHV-FSS)	Public Health Virology Laboratory, Forensic and Scientific Services (PHV-FSS)	Son Nguyen et al et al
hCoV-19/Australia/QLD1207/2020	EPI_ISL_639798	3/20/20	Public Health Virology Laboratory, Forensic and Scientific Services (PHV-FSS)	Public Health Virology Laboratory, Forensic and Scientific Services (PHV-FSS)	Son Nguyen et al et al
hCoV-19/Australia/QLD1211/2020	EPI_ISL_639802	3/22/20	Public Health Virology Laboratory, Forensic and Scientific Services (PHV-FSS)	Public Health Virology Laboratory, Forensic and Scientific Services (PHV-FSS)	Son Nguyen et al et al
hCoV-19/Australia/QLD1213/2020	EPI_ISL_639804	3/22/20	Public Health Virology Laboratory, Forensic and Scientific Services (PHV-FSS)	Public Health Virology Laboratory, Forensic and Scientific Services (PHV-FSS)	Son Nguyen et al et al
hCoV-19/Australia/QLD1214/2020	EPI_ISL_639805	3/23/20	Public Health Virology Laboratory, Forensic and Scientific Services (PHV-FSS)	Public Health Virology Laboratory, Forensic and Scientific Services (PHV-FSS)	Son Nguyen et al et al
hCoV-19/Australia/QLD1215/2020	EPI_ISL_639806	3/22/20	Public Health Virology Laboratory, Forensic and Scientific Services (PHV-FSS)	Public Health Virology Laboratory, Forensic and Scientific Services (PHV-FSS)	Son Nguyen et al et al
hCoV-19/Australia/QLD1218/2020	EPI_ISL_639809	3/22/20	Public Health Virology Laboratory, Forensic and Scientific Services (PHV-FSS)	Public Health Virology Laboratory, Forensic and Scientific Services (PHV-FSS)	Son Nguyen et al et al
hCoV-19/Australia/QLD1219/2020	EPI_ISL_639810	3/23/20	Public Health Virology Laboratory, Forensic and Scientific Services (PHV-FSS)	Public Health Virology Laboratory, Forensic and Scientific Services (PHV-FSS)	Son Nguyen et al et al
hCoV-19/Australia/QLD1220/2020	EPI_ISL_639811	3/22/20	Public Health Virology Laboratory, Forensic and Scientific Services (PHV-FSS)	Public Health Virology Laboratory, Forensic and Scientific Services (PHV-FSS)	Son Nguyen et al et al
hCoV-19/Australia/QLD1221/2020	EPI_ISL_639812	3/22/20	Public Health Virology Laboratory, Forensic and Scientific Services (PHV-FSS)	Public Health Virology Laboratory, Forensic and Scientific Services (PHV-FSS)	Son Nguyen et al et al
hCoV-19/Australia/QLD1222/2020	EPI_ISL_639813	3/22/20	Public Health Virology Laboratory, Forensic and Scientific Services (PHV-FSS)	Public Health Virology Laboratory, Forensic and Scientific Services (PHV-FSS)	Son Nguyen et al et al
hCoV-19/Australia/QLD1223/2020	EPI_ISL_639814	3/29/20	Public Health Virology Laboratory, Forensic and Scientific Services (PHV-FSS)	Public Health Virology Laboratory, Forensic and Scientific Services (PHV-FSS)	Son Nguyen et al et al
hCoV-19/Australia/QLD1224/2020	EPI_ISL_639815	3/29/20	Public Health Virology Laboratory, Forensic and Scientific Services (PHV-FSS)	Public Health Virology Laboratory, Forensic and Scientific Services (PHV-FSS)	Son Nguyen et al et al
hCoV-19/Australia/QLD1227/2020	EPI_ISL_639816	3/31/20	Public Health Virology Laboratory, Forensic and Scientific Services (PHV-FSS)	Public Health Virology Laboratory, Forensic and Scientific Services (PHV-FSS)	Son Nguyen et al et al
hCoV-19/Australia/QLD1228/2020	EPI_ISL_639817	3/31/20	Public Health Virology Laboratory, Forensic and Scientific Services (PHV-FSS)	Public Health Virology Laboratory, Forensic and Scientific Services (PHV-FSS)	Son Nguyen et al et al
hCoV-19/Australia/QLD1229/2020	EPI_ISL_639818	10/19/20	Public Health Virology Laboratory, Forensic and Scientific Services (PHV-FSS)	Public Health Virology Laboratory, Forensic and Scientific Services (PHV-FSS)	Son Nguyen et al et al
hCoV-19/Australia/QLD1231/2020	EPI_ISL_639819	10/29/20	Public Health Virology Laboratory, Forensic and Scientific Services (PHV-FSS)	Public Health Virology Laboratory, Forensic and Scientific Services (PHV-FSS)	Son Nguyen et al et al
hCoV-19/Australia/QLD1245/2020	EPI_ISL_693250	3/22/20	Public Health Virology Laboratory, Forensic and Scientific Services (PHV-FSS)	Public Health Virology Laboratory, Forensic and Scientific Services (PHV-FSS)	Son Nguyen et al et al
hCoV-19/Australia/QLD1248/2020	EPI_ISL_693252	3/22/20	Public Health Virology Laboratory, Forensic and Scientific Services (PHV-FSS)	Public Health Virology Laboratory, Forensic and Scientific Services (PHV-FSS)	Son Nguyen et al et al
hCoV-19/Australia/QLD1249/2020	EPI_ISL_693253	3/22/20	Public Health Virology Laboratory, Forensic and Scientific Services (PHV-FSS)	Public Health Virology Laboratory, Forensic and Scientific Services (PHV-FSS)	Son Nguyen et al et al
hCoV-19/Australia/QLD1251/2020	EPI_ISL_693254	3/23/20	Public Health Virology Laboratory, Forensic and Scientific Services (PHV-FSS)	Public Health Virology Laboratory, Forensic and Scientific Services (PHV-FSS)	Son Nguyen et al et al
hCoV-19/Australia/QLD1252/2020	EPI_ISL_693255	3/23/20	Public Health Virology Laboratory, Forensic and Scientific Services (PHV-FSS)	Public Health Virology Laboratory, Forensic and Scientific Services (PHV-FSS)	Son Nguyen et al et al
hCoV-19/Australia/QLD1254/2020	EPI_ISL_693257	3/23/20	Public Health Virology Laboratory, Forensic and Scientific Services (PHV-FSS)	Public Health Virology Laboratory, Forensic and Scientific Services (PHV-FSS)	Son Nguyen et al et al
hCoV-19/Australia/QLD1255/2020	EPI_ISL_693258	3/22/20	Public Health Virology Laboratory, Forensic and Scientific Services (PHV-FSS)	Public Health Virology Laboratory, Forensic and Scientific Services (PHV-FSS)	Son Nguyen et al et al
hCoV-19/Australia/QLD1256/2020	EPI_ISL_693259	3/23/20	Public Health Virology Laboratory, Forensic and Scientific Services (PHV-FSS)	Public Health Virology Laboratory, Forensic and Scientific Services (PHV-FSS)	Son Nguyen et al et al
hCoV-19/Australia/QLD1257/2020	EPI_ISL_693260	3/23/20	Public Health Virology Laboratory, Forensic and Scientific Services (PHV-FSS)	Public Health Virology Laboratory, Forensic and Scientific Services (PHV-FSS)	Son Nguyen et al et al
hCoV-19/Australia/QLD1259/2020	EPI_ISL_693262	3/25/20	Public Health Virology Laboratory, Forensic and Scientific Services (PHV-FSS)	Public Health Virology Laboratory, Forensic and Scientific Services (PHV-FSS)	Son Nguyen et al et al
hCoV-19/Australia/QLD1261/2020	EPI_ISL_693263	3/24/20	Public Health Virology Laboratory, Forensic and Scientific Services (PHV-FSS)	Public Health Virology Laboratory, Forensic and Scientific Services (PHV-FSS)	Son Nguyen et al et al
hCoV-19/Australia/QLD1262/2020	EPI_ISL_693264	3/24/20	Public Health Virology Laboratory, Forensic and Scientific Services (PHV-FSS)	Public Health Virology Laboratory, Forensic and Scientific Services (PHV-FSS)	Son Nguyen et al et al
hCoV-19/Australia/QLD1263/2020	EPI_ISL_693265	3/25/20	Public Health Virology Laboratory, Forensic and Scientific Services (PHV-FSS)	Public Health Virology Laboratory, Forensic and Scientific Services (PHV-FSS)	Son Nguyen et al et al
hCoV-19/Australia/QLD1265/2020	EPI_ISL_693267	3/24/20	Public Health Virology Laboratory, Forensic and Scientific Services (PHV-FSS)	Public Health Virology Laboratory, Forensic and Scientific Services (PHV-FSS)	Son Nguyen et al et al
hCoV-19/Australia/QLD1266/2020	EPI_ISL_693268	3/25/20	Public Health Virology Laboratory, Forensic and Scientific Services (PHV-FSS)	Public Health Virology Laboratory, Forensic and Scientific Services (PHV-FSS)	Son Nguyen et al et al
hCoV-19/Australia/QLD1267/2020	EPI_ISL_693269	10/31/20	Public Health Virology Laboratory, Forensic and Scientific Services (PHV-FSS)	Public Health Virology Laboratory, Forensic and Scientific Services (PHV-FSS)	Son Nguyen et al et al
hCoV-19/Australia/QLD1268/2020	EPI_ISL_693270	3/22/20	Public Health Virology Laboratory, Forensic and Scientific Services (PHV-FSS)	Public Health Virology Laboratory, Forensic and Scientific Services (PHV-FSS)	Son Nguyen et al et al
hCoV-19/Australia/QLD1269/2020	EPI_ISL_693271	3/22/20	Public Health Virology Laboratory, Forensic and Scientific Services (PHV-FSS)	Public Health Virology Laboratory, Forensic and Scientific Services (PHV-FSS)	Son Nguyen et al et al
hCoV-19/Australia/QLD1270/2020	EPI_ISL_693272	3/22/20	Public Health Virology Laboratory, Forensic and Scientific Services (PHV-FSS)	Public Health Virology Laboratory, Forensic and Scientific Services (PHV-FSS)	Son Nguyen et al et al
hCoV-19/Australia/QLD1273/2020	EPI_ISL_693275	3/20/20	Public Health Virology Laboratory, Forensic and Scientific Services (PHV-FSS)	Public Health Virology Laboratory, Forensic and Scientific Services (PHV-FSS)	Son Nguyen et al et al
hCoV-19/Australia/QLD1274/2020	EPI_ISL_693276	3/21/20	Public Health Virology Laboratory, Forensic and Scientific Services (PHV-FSS)	Public Health Virology Laboratory, Forensic and Scientific Services (PHV-FSS)	Son Nguyen et al et al
hCoV-19/Australia/QLD1276/2020	EPI_ISL_693277	3/21/20	Public Health Virology Laboratory, Forensic and Scientific Services (PHV-FSS)	Public Health Virology Laboratory, Forensic and Scientific Services (PHV-FSS)	Son Nguyen et al et al
hCoV-19/Australia/QLD1277/2020	EPI_ISL_693278	3/21/20	Public Health Virology Laboratory, Forensic and Scientific Services (PHV-FSS)	Public Health Virology Laboratory, Forensic and Scientific Services (PHV-FSS)	Son Nguyen et al et al
hCoV-19/Australia/QLD1278/2020	EPI_ISL_693279	3/21/20	Public Health Virology Laboratory, Forensic and Scientific Services (PHV-FSS)	Public Health Virology Laboratory, Forensic and Scientific Services (PHV-FSS)	Son Nguyen et al et al
hCoV-19/Australia/QLD1279/2020	EPI_ISL_693280	3/20/20	Public Health Virology Laboratory, Forensic and Scientific Services (PHV-FSS)	Public Health Virology Laboratory, Forensic and Scientific Services (PHV-FSS)	Son Nguyen et al et al
hCoV-19/Australia/QLD1282/2020	EPI_ISL_693282	11/8/20	Public Health Virology Laboratory, Forensic and Scientific Services (PHV-FSS)	Public Health Virology Laboratory, Forensic and Scientific Services (PHV-FSS)	Son Nguyen et al et al
hCoV-19/Australia/QLD1283/2020	EPI_ISL_693283	11/10/20	Public Health Virology Laboratory, Forensic and Scientific Services (PHV-FSS)	Public Health Virology Laboratory, Forensic and Scientific Services (PHV-FSS)	Son Nguyen et al et al
hCoV-19/Australia/QLD1285/2020	EPI_ISL_693284	11/11/20	Public Health Virology Laboratory, Forensic and Scientific Services (PHV-FSS)	Public Health Virology Laboratory, Forensic and Scientific Services (PHV-FSS)	Son Nguyen et al et al
hCoV-19/Australia/QLD1286/2020	EPI_ISL_693285	11/12/20	Public Health Virology Laboratory, Forensic and Scientific Services (PHV-FSS)	Public Health Virology Laboratory, Forensic and Scientific Services (PHV-FSS)	Son Nguyen et al et al
hCoV-19/Australia/QLD1287/2020	EPI_ISL_693286	3/25/20	Public Health Virology Laboratory, Forensic and Scientific Services (PHV-FSS)	Public Health Virology Laboratory, Forensic and Scientific Services (PHV-FSS)	Son Nguyen et al et al
hCoV-19/Australia/QLD1289/2020	EPI_ISL_693288	3/30/20	Public Health Virology Laboratory, Forensic and Scientific Services (PHV-FSS)	Public Health Virology Laboratory, Forensic and Scientific Services (PHV-FSS)	Son Nguyen et al et al
hCoV-19/Australia/QLD1292/2020	EPI_ISL_693289	3/23/20	Public Health Virology Laboratory, Forensic and Scientific Services (PHV-FSS)	Public Health Virology Laboratory, Forensic and Scientific Services (PHV-FSS)	Son Nguyen et al et al
hCoV-19/Australia/QLD1293/2020	EPI_ISL_693290	2/4/20	Public Health Virology Laboratory, Forensic and Scientific Services (PHV-FSS)	Public Health Virology Laboratory, Forensic and Scientific Services (PHV-FSS)	Son Nguyen et al et al
hCoV-19/Australia/QLD1296/2020	EPI_ISL_693291	3/23/20	Public Health Virology Laboratory, Forensic and Scientific Services (PHV-FSS)	Public Health Virology Laboratory, Forensic and Scientific Services (PHV-FSS)	Son Nguyen et al et al
hCoV-19/Australia/QLD1297/2020	EPI_ISL_693292	3/22/20	Public Health Virology Laboratory, Forensic and Scientific Services (PHV-FSS)	Public Health Virology Laboratory, Forensic and Scientific Services (PHV-FSS)	Son Nguyen et al et al
hCoV-19/Australia/QLD1299/2020	EPI_ISL_693293	3/23/20	Public Health Virology Laboratory, Forensic and Scientific Services (PHV-FSS)	Public Health Virology Laboratory, Forensic and Scientific Services (PHV-FSS)	Son Nguyen et al et al
hCoV-19/Australia/QLD1300/2020	EPI_ISL_693294	3/23/20	Public Health Virology Laboratory, Forensic and Scientific Services (PHV-FSS)	Public Health Virology Laboratory, Forensic and Scientific Services (PHV-FSS)	Son Nguyen et al et al
hCoV-19/Australia/QLD1303/2020	EPI_ISL_693296	3/24/20	Public Health Virology Laboratory, Forensic and Scientific Services (PHV-FSS)	Public Health Virology Laboratory, Forensic and Scientific Services (PHV-FSS)	Son Nguyen et al et al
hCoV-19/Australia/QLD1304/2020	EPI_ISL_693297	10/31/20	Public Health Virology Laboratory, Forensic and Scientific Services (PHV-FSS)	Public Health Virology Laboratory, Forensic and Scientific Services (PHV-FSS)	Son Nguyen et al et al
hCoV-19/Australia/QLD1307/2020	EPI_ISL_849664	3/21/20	Public Health Virology Laboratory, Forensic and Scientific Services (PHV-FSS)	Public Health Virology Laboratory, Forensic and Scientific Services (PHV-FSS)	Son Nguyen et al et al
hCoV-19/Australia/QLD1310/2020	EPI_ISL_849667	3/21/20	Public Health Virology Laboratory, Forensic and Scientific Services (PHV-FSS)	Public Health Virology Laboratory, Forensic and Scientific Services (PHV-FSS)	Son Nguyen et al et al
hCoV-19/Australia/QLD1313/2020	EPI_ISL_849670	3/22/20	Public Health Virology Laboratory, Forensic and Scientific Services (PHV-FSS)	Public Health Virology Laboratory, Forensic and Scientific Services (PHV-FSS)	Son Nguyen et al et al
hCoV-19/Australia/QLD1317/2020	EPI_ISL_849672	3/23/20	Public Health Virology Laboratory, Forensic and Scientific Services (PHV-FSS)	Public Health Virology Laboratory, Forensic and Scientific Services (PHV-FSS)	Son Nguyen et al et al
hCoV-19/Australia/QLD1318/2020	EPI_ISL_849673	3/23/20	Public Health Virology Laboratory, Forensic and Scientific Services (PHV-FSS)	Public Health Virology Laboratory, Forensic and Scientific Services (PHV-FSS)	Son Nguyen et al et al
hCoV-19/Australia/QLD1329/2020	EPI_ISL_849681	3/29/20	Public Health Virology Laboratory, Forensic and Scientific Services (PHV-FSS)	Public Health Virology Laboratory, Forensic and Scientific Services (PHV-FSS)	Son Nguyen et al et al
hCoV-19/Australia/QLD1336/2020	EPI_ISL_849694	5/20/20	Public Health Virology Laboratory, Forensic and Scientific Services (PHV-FSS)	Public Health Virology Laboratory, Forensic and Scientific Services (PHV-FSS)	Son Nguyen et al et al
hCoV-19/Australia/QLD1339/2020	EPI_ISL_849682	6/9/20	Public Health Virology Laboratory, Forensic and Scientific Services (PHV-FSS)	Public Health Virology Laboratory, Forensic and Scientific Services (PHV-FSS)	Son Nguyen et al et al
hCoV-19/Australia/QLD1342/2020	EPI_ISL_849684	8/6/20	Public Health Virology Laboratory, Forensic and Scientific Services (PHV-FSS)	Public Health Virology Laboratory, Forensic and Scientific Services (PHV-FSS)	Son Nguyen et al et al
hCoV-19/Australia/QLD1343/2020	EPI_ISL_849685	11/15/20	Public Health Virology Laboratory, Forensic and Scientific Services (PHV-FSS)	Public Health Virology Laboratory, Forensic and Scientific Services (PHV-FSS)	Son Nguyen et al et al
hCoV-19/Australia/QLD1344/2020	EPI_ISL_849686	11/18/20	Public Health Virology Laboratory, Forensic and Scientific Services (PHV-FSS)	Public Health Virology Laboratory, Forensic and Scientific Services (PHV-FSS)	Son Nguyen et al et al
hCoV-19/Australia/QLD1345/2020	EPI_ISL_849687	3/29/20	Public Health Virology Laboratory, Forensic and Scientific Services (PHV-FSS)	Public Health Virology Laboratory, Forensic and Scientific Services (PHV-FSS)	Son Nguyen et al et al
hCoV-19/Australia/QLD1353/2020	EPI_ISL_849690	4/19/20	Public Health Virology Laboratory, Forensic and Scientific Services (PHV-FSS)	Public Health Virology Laboratory, Forensic and Scientific Services (PHV-FSS)	Son Nguyen et al et al
hCoV-19/Australia/QLD1364/2020	EPI_ISL_849693	9/10/20	Public Health Virology Laboratory, Forensic and Scientific Services (PHV-FSS)	Public Health Virology Laboratory, Forensic and Scientific Services (PHV-FSS)	Son Nguyen et al et al
hCoV-19/Australia/QLD1385/2020	EPI_ISL_849702	3/18/20	Public Health Virology Laboratory, Forensic and Scientific Services (PHV-FSS)	Public Health Virology Laboratory, Forensic and Scientific Services (PHV-FSS)	Son Nguyen et al et al
hCoV-19/Australia/QLD1386/2020	EPI_ISL_849703	3/19/20	Public Health Virology Laboratory, Forensic and Scientific Services (PHV-FSS)	Public Health Virology Laboratory, Forensic and Scientific Services (PHV-FSS)	Son Nguyen et al et al
hCoV-19/Australia/QLD1402/2020	EPI_ISL_849712	3/20/20	Public Health Virology Laboratory, Forensic and Scientific Services (PHV-FSS)	Public Health Virology Laboratory, Forensic and Scientific Services (PHV-FSS)	Son Nguyen et al et al
hCoV-19/Australia/QLD1403/2020	EPI_ISL_849713	3/20/20	Public Health Virology Laboratory, Forensic and Scientific Services (PHV-FSS)	Public Health Virology Laboratory, Forensic and Scientific Services (PHV-FSS)	Son Nguyen et al et al
hCoV-19/Australia/QLD1404/2020	EPI_ISL_849714	3/20/20	Public Health Virology Laboratory, Forensic and Scientific Services (PHV-FSS)	Public Health Virology Laboratory, Forensic and Scientific Services (PHV-FSS)	Son Nguyen et al et al
hCoV-19/Australia/QLD1417/2020	EPI_ISL_849715	3/25/20	Public Health Virology Laboratory, Forensic and Scientific Services (PHV-FSS)	Public Health Virology Laboratory, Forensic and Scientific Services (PHV-FSS)	Son Nguyen et al et al
hCoV-19/Australia/QLD1452/2020	EPI_ISL_849725	3/21/20	Public Health Virology Laboratory, Forensic and Scientific Services (PHV-FSS)	Public Health Virology Laboratory, Forensic and Scientific Services (PHV-FSS)	Son Nguyen et al et al
hCoV-19/Australia/QLD1460/2020	EPI_ISL_849729	12/4/20	Public Health Virology Laboratory, Forensic and Scientific Services (PHV-FSS)	Public Health Virology Laboratory, Forensic and Scientific Services (PHV-FSS)	Son Nguyen et al et al
hCoV-19/Australia/QLD1468/2020	EPI_ISL_849744	12/6/20	Public Health Virology Laboratory, Forensic and Scientific Services (PHV-FSS)	Public Health Virology Laboratory, Forensic and Scientific Services (PHV-FSS)	Son Nguyen et al et al
hCoV-19/Australia/QLD1471/2020	EPI_ISL_849731	12/8/20	Public Health Virology Laboratory, Forensic and Scientific Services (PHV-FSS)	Public Health Virology Laboratory, Forensic and Scientific Services (PHV-FSS)	Son Nguyen et al et al
hCoV-19/Australia/QLD1474/2020	EPI_ISL_849732	12/16/20	Public Health Virology Laboratory, Forensic and Scientific Services (PHV-FSS)	Public Health Virology Laboratory, Forensic and Scientific Services (PHV-FSS)	Son Nguyen et al et al
hCoV-19/Australia/QLD1477/2020	EPI_ISL_849733	12/18/20	Public Health Virology Laboratory, Forensic and Scientific Services (PHV-FSS)	Public Health Virology Laboratory, Forensic and Scientific Services (PHV-FSS)	Son Nguyen et al et al
hCoV-19/Australia/QLD1478/2020	EPI_ISL_849734	12/18/20	Public Health Virology Laboratory, Forensic and Scientific Services (PHV-FSS)	Public Health Virology Laboratory, Forensic and Scientific Services (PHV-FSS)	Son Nguyen et al et al
hCoV-19/Australia/QLD1479/2020	EPI_ISL_849735	12/21/20	Public Health Virology Laboratory, Forensic and Scientific Services (PHV-FSS)	Public Health Virology Laboratory, Forensic and Scientific Services (PHV-FSS)	Son Nguyen et al et al
hCoV-19/Australia/QLD1480/2020	EPI_ISL_849745	12/24/20	Public Health Virology Laboratory, Forensic and Scientific Services (PHV-FSS)	Public Health Virology Laboratory, Forensic and Scientific Services (PHV-FSS)	Son Nguyen et al et al
hCoV-19/Australia/QLD1483/2020	EPI_ISL_849746	12/26/20	Public Health Virology Laboratory, Forensic and Scientific Services (PHV-FSS)	Public Health Virology Laboratory, Forensic and Scientific Services (PHV-FSS)	Son Nguyen et al et al
hCoV-19/Australia/QLD1484/2020	EPI_ISL_849747	12/26/20	Public Health Virology Laboratory, Forensic and Scientific Services (PHV-FSS)	Public Health Virology Laboratory, Forensic and Scientific Services (PHV-FSS)	Son Nguyen et al et al
hCoV-19/Australia/QLD1485/2020	EPI_ISL_849748	12/26/20	Public Health Virology Laboratory, Forensic and Scientific Services (PHV-FSS)	Public Health Virology Laboratory, Forensic and Scientific Services (PHV-FSS)	Son Nguyen et al et al
hCoV-19/Australia/QLD1486/2020	EPI_ISL_849749	12/26/20	Public Health Virology Laboratory, Forensic and Scientific Services (PHV-FSS)	Public Health Virology Laboratory, Forensic and Scientific Services (PHV-FSS)	Son Nguyen et al et al
hCoV-19/Australia/QLD1490/2021	EPI_ISL_849751	1/2/21	Public Health Virology Laboratory, Forensic and Scientific Services (PHV-FSS)	Public Health Virology Laboratory, Forensic and Scientific Services (PHV-FSS)	Son Nguyen et al et al
hCoV-19/Australia/QLD1491/2021	EPI_ISL_849752	1/2/21	Public Health Virology Laboratory, Forensic and Scientific Services (PHV-FSS)	Public Health Virology Laboratory, Forensic and Scientific Services (PHV-FSS)	Son Nguyen et al et al
hCoV-19/Australia/QLD1497/2021	EPI_ISL_849753	1/6/21	Public Health Virology Laboratory, Forensic and Scientific Services (PHV-FSS)	Public Health Virology Laboratory, Forensic and Scientific Services (PHV-FSS)	Son Nguyen et al et al
hCoV-19/Australia/QLD1498/2021	EPI_ISL_849754	1/6/21	Public Health Virology Laboratory, Forensic and Scientific Services (PHV-FSS)	Public Health Virology Laboratory, Forensic and Scientific Services (PHV-FSS)	Son Nguyen et al et al
hCoV-19/Australia/QLD1499/2021	EPI_ISL_849755	1/6/21	Public Health Virology Laboratory, Forensic and Scientific Services (PHV-FSS)	Public Health Virology Laboratory, Forensic and Scientific Services (PHV-FSS)	Son Nguyen et al et al
hCoV-19/Australia/QLD1505/2021	EPI_ISL_849757	1/9/21	Public Health Virology Laboratory, Forensic and Scientific Services (PHV-FSS)	Public Health Virology Laboratory, Forensic and Scientific Services (PHV-FSS)	Son Nguyen et al et al
hCoV-19/Australia/QLD1507/2021	EPI_ISL_849758	1/11/21	Public Health Virology Laboratory, Forensic and Scientific Services (PHV-FSS)	Public Health Virology Laboratory, Forensic and Scientific Services (PHV-FSS)	Son Nguyen et al et al
hCoV-19/Australia/QLD1508/2021	EPI_ISL_849759	1/11/21	Public Health Virology Laboratory, Forensic and Scientific Services (PHV-FSS)	Public Health Virology Laboratory, Forensic and Scientific Services (PHV-FSS)	Son Nguyen et al et al
hCoV-19/Australia/QLD1512/2021	EPI_ISL_849761	1/12/21	Public Health Virology Laboratory, Forensic and Scientific Services (PHV-FSS)	Public Health Virology Laboratory, Forensic and Scientific Services (PHV-FSS)	Son Nguyen et al et al
hCoV-19/Australia/QLD1517/2021	EPI_ISL_944644	1/6/21	Public Health Virology-Forensic and Scientific Services (PHV-FSS)	Public Health Virology-Forensic and Scientific Services (PHV-FSS)	Alyssa T. Pyke et al. et al
hCoV-19/Australia/QLD1534/2021	EPI_ISL_944742	1/19/21	Public Health Virology-Forensic and Scientific Services (PHV-FSS)	Public Health Virology-Forensic and Scientific Services (PHV-FSS)	Son Nguyen et al et al
hCoV-19/Australia/QLD1548/2021	EPI_ISL_968212	2/8/21	PHV-FSS	PHV-FSS	Son Nguyen et al et al
hCoV-19/Australia/QLD1551/2021	EPI_ISL_985235	2/13/21	unknown	Public Health Virology-Forensic and Scientific Services	Son Nguyen et al et al
hCoV-19/Australia/QLD1612/2021	EPI_ISL_1061310	2/20/21	unknown	Public Health Virology-Forensic and Scientific Services	Son Nguyen et al
hCoV-19/Australia/QLD955/2020	EPI_ISL_530243	3/26/20	Queensland Health Forensic and Scientific Services, Public Health Virology	Public Health Virology Laboratory, Forensic and Scientific Services, Queensland Health	Son Nguyen et al et al
hCoV-19/Australia/QLD957/2020	EPI_ISL_530240	7/27/20	Queensland Health Forensic and Scientific Services, Public Health Virology	Public Health Virology Laboratory, Forensic and Scientific Services, Queensland Health	Son Nguyen et al et al
hCoV-19/Australia/QLD958/2020	EPI_ISL_530239	6/5/20	Queensland Health Forensic and Scientific Services, Public Health Virology	Public Health Virology Laboratory, Forensic and Scientific Services, Queensland Health	Son Nguyen et al et al
hCoV-19/Australia/QLD959/2020	EPI_ISL_530225	8/19/20	Queensland Health Forensic and Scientific Services, Public Health Virology	Public Health Virology Laboratory, Forensic and Scientific Services, Queensland Health	Son Nguyen et al et al
hCoV-19/Australia/QLD960/2020	EPI_ISL_530242	3/25/20	Queensland Health Forensic and Scientific Services, Public Health Virology	Public Health Virology Laboratory, Forensic and Scientific Services, Queensland Health	Son Nguyen et al et al
hCoV-19/Australia/QLD961/2020	EPI_ISL_530236	4/11/20	Queensland Health Forensic and Scientific Services, Public Health Virology	Public Health Virology Laboratory, Forensic and Scientific Services, Queensland Health	Son Nguyen et al et al
hCoV-19/Australia/QLD962/2020	EPI_ISL_530241	3/25/20	Queensland Health Forensic and Scientific Services, Public Health Virology	Public Health Virology Laboratory, Forensic and Scientific Services, Queensland Health	Son Nguyen et al et al
hCoV-19/Australia/QLD963/2020	EPI_ISL_530226	3/31/20	Queensland Health Forensic and Scientific Services, Public Health Virology	Public Health Virology Laboratory, Forensic and Scientific Services, Queensland Health	Son Nguyen et al et al
hCoV-19/Australia/QLD964/2020	EPI_ISL_530238	4/15/20	Queensland Health Forensic and Scientific Services, Public Health Virology	Public Health Virology Laboratory, Forensic and Scientific Services, Queensland Health	Son Nguyen et al et al
hCoV-19/Australia/QLD965/2020	EPI_ISL_530244	3/26/20	Queensland Health Forensic and Scientific Services, Public Health Virology	Public Health Virology Laboratory, Forensic and Scientific Services, Queensland Health	Son Nguyen et al et al
hCoV-19/Australia/QLD966/2020	EPI_ISL_530234	4/9/20	Queensland Health Forensic and Scientific Services, Public Health Virology	Public Health Virology Laboratory, Forensic and Scientific Services, Queensland Health	Son Nguyen et al et al
hCoV-19/Australia/QLD967/2020	EPI_ISL_530232	4/3/20	Queensland Health Forensic and Scientific Services, Public Health Virology	Public Health Virology Laboratory, Forensic and Scientific Services, Queensland Health	Son Nguyen et al et al
hCoV-19/Australia/QLD968/2020	EPI_ISL_530228	4/1/20	Queensland Health Forensic and Scientific Services, Public Health Virology	Public Health Virology Laboratory, Forensic and Scientific Services, Queensland Health	Son Nguyen et al et al
hCoV-19/Australia/QLD969/2020	EPI_ISL_530233	4/8/20	Queensland Health Forensic and Scientific Services, Public Health Virology	Public Health Virology Laboratory, Forensic and Scientific Services, Queensland Health	Son Nguyen et al et al
hCoV-19/Australia/QLD970/2020	EPI_ISL_530230	4/1/20	Queensland Health Forensic and Scientific Services, Public Health Virology	Public Health Virology Laboratory, Forensic and Scientific Services, Queensland Health	Son Nguyen et al et al
hCoV-19/Australia/QLD971/2020	EPI_ISL_530235	4/11/20	Queensland Health Forensic and Scientific Services, Public Health Virology	Public Health Virology Laboratory, Forensic and Scientific Services, Queensland Health	Son Nguyen et al et al
hCoV-19/Australia/QLD973/2020	EPI_ISL_530231	4/2/20	Queensland Health Forensic and Scientific Services, Public Health Virology	Public Health Virology Laboratory, Forensic and Scientific Services, Queensland Health	Son Nguyen et al et al
hCoV-19/Australia/QLD979/2020	EPI_ISL_530227	4/1/20	Queensland Health Forensic and Scientific Services, Public Health Virology	Public Health Virology Laboratory, Forensic and Scientific Services, Queensland Health	Son Nguyen et al et al
hCoV-19/Australia/QLD980/2020	EPI_ISL_530260	3/21/20	Queensland Health Forensic and Scientific Services, Public Health Virology	Public Health Virology Laboratory, Forensic and Scientific Services, Queensland Health	Son Nguyen et al et al
hCoV-19/Australia/QLD983/2020	EPI_ISL_530263	3/23/20	Queensland Health Forensic and Scientific Services, Public Health Virology	Public Health Virology Laboratory, Forensic and Scientific Services, Queensland Health	Son Nguyen et al et al
hCoV-19/Australia/QLD984/2020	EPI_ISL_530264	3/24/20	Queensland Health Forensic and Scientific Services, Public Health Virology	Public Health Virology Laboratory, Forensic and Scientific Services, Queensland Health	Son Nguyen et al et al
hCoV-19/Australia/QLD985/2020	EPI_ISL_530265	3/24/20	Queensland Health Forensic and Scientific Services, Public Health Virology	Public Health Virology Laboratory, Forensic and Scientific Services, Queensland Health	Son Nguyen et al et al
hCoV-19/Australia/QLD986/2020	EPI_ISL_530266	3/24/20	Queensland Health Forensic and Scientific Services, Public Health Virology	Public Health Virology Laboratory, Forensic and Scientific Services, Queensland Health	Son Nguyen et al et al
hCoV-19/Australia/QLD987/2020	EPI_ISL_530267	3/26/20	Queensland Health Forensic and Scientific Services, Public Health Virology	Public Health Virology Laboratory, Forensic and Scientific Services, Queensland Health	Son Nguyen et al et al
hCoV-19/Australia/QLD988/2020	EPI_ISL_530268	3/25/20	Queensland Health Forensic and Scientific Services, Public Health Virology	Public Health Virology Laboratory, Forensic and Scientific Services, Queensland Health	Son Nguyen et al et al
hCoV-19/Australia/QLD990/2020	EPI_ISL_530250	7/10/20	Queensland Health Forensic and Scientific Services, Public Health Virology	Public Health Virology Laboratory, Forensic and Scientific Services, Queensland Health	Son Nguyen et al et al
hCoV-19/Australia/QLD991/2020	EPI_ISL_530251	7/10/20	Queensland Health Forensic and Scientific Services, Public Health Virology	Public Health Virology Laboratory, Forensic and Scientific Services, Queensland Health	Son Nguyen et al et al
hCoV-19/Australia/QLD993/2020	EPI_ISL_530253	7/22/20	Queensland Health Forensic and Scientific Services, Public Health Virology	Public Health Virology Laboratory, Forensic and Scientific Services, Queensland Health	Son Nguyen et al et al
hCoV-19/Australia/QLD994/2020	EPI_ISL_530254	8/2/20	Queensland Health Forensic and Scientific Services, Public Health Virology	Public Health Virology Laboratory, Forensic and Scientific Services, Queensland Health	Son Nguyen et al et al
hCoV-19/Australia/QLD996/2020	EPI_ISL_530255	8/21/20	Queensland Health Forensic and Scientific Services, Public Health Virology	Public Health Virology Laboratory, Forensic and Scientific Services, Queensland Health	Son Nguyen et al et al
hCoV-19/Australia/QLD998/2020	EPI_ISL_530256	7/29/20	Queensland Health Forensic and Scientific Services, Public Health Virology	Public Health Virology Laboratory, Forensic and Scientific Services, Queensland Health	Son Nguyen et al et al
hCoV-19/Australia/QLD999/2020	EPI_ISL_530257	7/30/20	Queensland Health Forensic and Scientific Services, Public Health Virology	Public Health Virology Laboratory, Forensic and Scientific Services, Queensland Health	Son Nguyen et al et al
hCoV-19/Australia/QLDID920/2020	EPI_ISL_417032	3/11/20	Rockhampton Base Hospital	Public Health Virology Laboratory	Bixing Huang et al
hCoV-19/Australia/QLDID922/2020	EPI_ISL_418799	2/28/20	Mater Pathology	Public Health Virology Laboratory	Bixing Huang et al
hCoV-19/Australia/QLDID923/2020	EPI_ISL_418801	3/14/20	Mater Pathology	Public Health Virology Laboratory	Bixing Huang et al
hCoV-19/Australia/QLDID924/2020	EPI_ISL_418802	3/18/20	Pathology Queensland	Public Health Virology Laboratory	Bixing Huang et al
hCoV-19/Australia/QLDID925/2020	EPI_ISL_418803	3/18/20	Pathology Queensland	Public Health Virology Laboratory	Bixing Huang et al
hCoV-19/Australia/QLDID926/2020	EPI_ISL_418804	3/18/20	Pathology Queensland	Public Health Virology Laboratory	Bixing Huang et al
hCoV-19/Australia/QLDID927/2020	EPI_ISL_418807	3/19/20	Pathology Queensland	Public Health Virology Laboratory	Bixing Huang et al
hCoV-19/Australia/QLDID931/2020	EPI_ISL_420879	3/25/20	Mater Pathology	Public Health Virology Laboratory	Bixing Huang et al
hCoV-19/Australia/QLDID935/2020	EPI_ISL_436097	3/25/20	Prince Charles Hospital	Public Health Virology Laboratory, Forensics and Scientific Services, Queensland Health	Alyssa Pyke et al
hCoV-19/Australia/QLDID937/2020	EPI_ISL_444611	3/22/20	Pathology Queensland	Public Health Virology Laboratory	Bixing Huang et al
hCoV-19/Australia/QLDID938/2020	EPI_ISL_444612	3/23/20	QML Pathology	Public Health Virology Laboratory	Bixing Huang et al
hCoV-19/Australia/QLDID939/2020	EPI_ISL_444793	3/24/20	Pathology Queensland	Public Health Virology Laboratory	Bixing Huang et al
hCoV-19/Australia/QLDID940/2020	EPI_ISL_444794	3/26/20	Cairns Hospital	Public Health Virology Laboratory	Bixing Huang et al
hCoV-19/Australia/QLDID941/2020	EPI_ISL_447594	3/24/20	Caloundra Hospital	Public Health Virology Laboratory	Bixing Huang et al
hCoV-19/Australia/QLDID942/2020	EPI_ISL_447595	3/24/20	Pathology Queensland, Sunshine Coast University Hospital	Public Health Virology Laboratory	Bixing Huang et al
hCoV-19/Australia/SAP012/2020	EPI_ISL_468041	3/31/20	SA Pathology	SA Pathology	Lex Leong et al
hCoV-19/Australia/SAP014/2020	EPI_ISL_468019	4/2/20	SA Pathology	SA Pathology	Lex Leong et al
hCoV-19/Australia/SAP015/2020	EPI_ISL_467990	4/2/20	SA Pathology	SA Pathology	Leong et al
hCoV-19/Australia/SAP017/2020	EPI_ISL_468012	4/2/20	SA Pathology	SA Pathology	Lex Leong et al
hCoV-19/Australia/SAP018/2020	EPI_ISL_467994	4/2/20	SA Pathology	SA Pathology	Lex Leong et al
hCoV-19/Australia/SAP019/2020	EPI_ISL_468017	4/2/20	SA Pathology	SA Pathology	Lex Leong et al
hCoV-19/Australia/SAP027/2020	EPI_ISL_468009	4/6/20	SA Pathology	SA Pathology	Lex Leong et al
hCoV-19/Australia/SAP029/2020	EPI_ISL_450193	3/16/20	SA Pathology	SA Pathology	Lex Leong et al
hCoV-19/Australia/SAP032/2020	EPI_ISL_451077	3/18/20	SA Pathology	SA Pathology	Lex Leong et al
hCoV-19/Australia/SAP033/2020	EPI_ISL_451078	3/19/20	SA Pathology	SA Pathology	Lex Leong et al
hCoV-19/Australia/SAP034/2020	EPI_ISL_451079	3/19/20	SA Pathology	SA Pathology	Lex Leong et al
hCoV-19/Australia/SAP036/2020	EPI_ISL_450194	3/19/20	SA Pathology	SA Pathology	Lex Leong et al
hCoV-19/Australia/SAP039/2020	EPI_ISL_450195	3/21/20	SA Pathology	SA Pathology	Lex Leong et al
hCoV-19/Australia/SAP041/2020	EPI_ISL_451082	3/21/20	SA Pathology	SA Pathology	Lex Leong et al
hCoV-19/Australia/SAP044/2020	EPI_ISL_451084	3/22/20	SA Pathology	SA Pathology	Lex Leong et al
hCoV-19/Australia/SAP046/2020	EPI_ISL_451085	3/22/20	SA Pathology	SA Pathology	Lex Leong et al
hCoV-19/Australia/SAP048/2020	EPI_ISL_451087	3/23/20	SA Pathology	SA Pathology	Lex Leong et al
hCoV-19/Australia/SAP049/2020	EPI_ISL_451088	3/24/20	SA Pathology	SA Pathology	Lex Leong et al
hCoV-19/Australia/SAP050/2020	EPI_ISL_451089	3/26/20	SA Pathology	SA Pathology	Lex Leong et al
hCoV-19/Australia/SAP051/2020	EPI_ISL_451090	3/26/20	SA Pathology	SA Pathology	Lex Leong et al
hCoV-19/Australia/SAP052/2020	EPI_ISL_451091	3/26/20	SA Pathology	SA Pathology	Lex Leong et al
hCoV-19/Australia/SAP054/2020	EPI_ISL_451093	3/26/20	SA Pathology	SA Pathology	Lex Leong et al
hCoV-19/Australia/SAP055/2020	EPI_ISL_451094	3/26/20	SA Pathology	SA Pathology	Lex Leong et al
hCoV-19/Australia/SAP056/2020	EPI_ISL_451095	3/27/20	SA Pathology	SA Pathology	Lex Leong et al
hCoV-19/Australia/SAP058/2020	EPI_ISL_451097	3/27/20	SA Pathology	SA Pathology	Lex Leong et al
hCoV-19/Australia/SAP059/2020	EPI_ISL_451098	3/27/20	SA Pathology	SA Pathology	Lex Leong et al
hCoV-19/Australia/SAP060/2020	EPI_ISL_451099	3/27/20	SA Pathology	SA Pathology	Lex Leong et al
hCoV-19/Australia/SAP061/2020	EPI_ISL_451100	3/28/20	SA Pathology	SA Pathology	Lex Leong et al
hCoV-19/Australia/SAP062/2020	EPI_ISL_451101	3/28/20	SA Pathology	SA Pathology	Lex Leong et al
hCoV-19/Australia/SAP063/2020	EPI_ISL_451102	3/28/20	SA Pathology	SA Pathology	Lex Leong et al
hCoV-19/Australia/SAP065/2020	EPI_ISL_451103	3/29/20	SA Pathology	SA Pathology	Lex Leong et al
hCoV-19/Australia/SAP067/2020	EPI_ISL_451105	3/29/20	SA Pathology	SA Pathology	Lex Leong et al
hCoV-19/Australia/SAP068/2020	EPI_ISL_451106	3/30/20	SA Pathology	SA Pathology	Lex Leong et al
hCoV-19/Australia/SAP069/2020	EPI_ISL_451107	3/28/20	SA Pathology	SA Pathology	Lex Leong et al
hCoV-19/Australia/SAP070/2020	EPI_ISL_451108	3/30/20	SA Pathology	SA Pathology	Lex Leong et al
hCoV-19/Australia/SAP072/2020	EPI_ISL_451109	3/31/20	SA Pathology	SA Pathology	Lex Leong et al
hCoV-19/Australia/SAP073/2020	EPI_ISL_451110	3/31/20	SA Pathology	SA Pathology	Lex Leong et al
hCoV-19/Australia/SAP074/2020	EPI_ISL_451111	3/31/20	SA Pathology	SA Pathology	Lex Leong et al
hCoV-19/Australia/SAP075/2020	EPI_ISL_451112	3/31/20	SA Pathology	SA Pathology	Lex Leong et al
hCoV-19/Australia/SAP076/2020	EPI_ISL_451113	3/31/20	SA Pathology	SA Pathology	Lex Leong et al
hCoV-19/Australia/SAP077/2020	EPI_ISL_451114	3/31/20	SA Pathology	SA Pathology	Lex Leong et al
hCoV-19/Australia/SAP079/2020	EPI_ISL_451115	3/31/20	SA Pathology	SA Pathology	Lex Leong et al
hCoV-19/Australia/SAP080/2020	EPI_ISL_451116	3/31/20	SA Pathology	SA Pathology	Lex Leong et al
hCoV-19/Australia/SAP081/2020	EPI_ISL_451117	3/31/20	SA Pathology	SA Pathology	Lex Leong et al
hCoV-19/Australia/SAP082/2020	EPI_ISL_451118	3/31/20	SA Pathology	SA Pathology	Lex Leong et al
hCoV-19/Australia/SAP083/2020	EPI_ISL_451119	3/31/20	SA Pathology	SA Pathology	Lex Leong et al
hCoV-19/Australia/SAP084/2020	EPI_ISL_451120	3/31/20	SA Pathology	SA Pathology	Lex Leong et al
hCoV-19/Australia/SAP085/2020	EPI_ISL_451121	3/31/20	SA Pathology	SA Pathology	Lex Leong et al
hCoV-19/Australia/SAP087/2020	EPI_ISL_451122	3/31/20	SA Pathology	SA Pathology	Lex Leong et al
hCoV-19/Australia/SAP088/2020	EPI_ISL_451123	4/1/20	SA Pathology	SA Pathology	Lex Leong et al
hCoV-19/Australia/SAP089/2020	EPI_ISL_451124	4/1/20	SA Pathology	SA Pathology	Lex Leong et al
hCoV-19/Australia/SAP090/2020	EPI_ISL_451125	4/1/20	SA Pathology	SA Pathology	Lex Leong et al
hCoV-19/Australia/SAP091/2020	EPI_ISL_451126	4/1/20	SA Pathology	SA Pathology	Lex Leong et al
hCoV-19/Australia/SAP093/2020	EPI_ISL_451128	4/2/20	SA Pathology	SA Pathology	Lex Leong et al
hCoV-19/Australia/SAP095/2020	EPI_ISL_451129	4/9/20	SA Pathology	SA Pathology	Lex Leong et al
hCoV-19/Australia/SAP110/2020	EPI_ISL_451130	3/16/20	SA Pathology	SA Pathology	Lex Leong et al
hCoV-19/Australia/SAP111/2020	EPI_ISL_451131	3/15/20	SA Pathology	SA Pathology	Lex Leong et al
hCoV-19/Australia/SAP112/2020	EPI_ISL_468016	3/16/20	SA Pathology	SA Pathology	Lex Leong et al
hCoV-19/Australia/SAP121/2020	EPI_ISL_492110	3/19/20	SA Pathology	SA Pathology	Lex Leong et al
hCoV-19/Australia/SAP122/2020	EPI_ISL_451133	3/20/20	SA Pathology	SA Pathology	Lex Leong et al
hCoV-19/Australia/SAP126/2020	EPI_ISL_451135	3/21/20	SA Pathology	SA Pathology	Lex Leong et al
hCoV-19/Australia/SAP127/2020	EPI_ISL_451136	3/22/20	SA Pathology	SA Pathology	Lex Leong et al
hCoV-19/Australia/SAP134/2020	EPI_ISL_451139	3/25/20	SA Pathology	SA Pathology	Lex Leong et al
hCoV-19/Australia/SAP136/2020	EPI_ISL_451140	3/24/20	SA Pathology	SA Pathology	Lex Leong et al
hCoV-19/Australia/SAP142/2020	EPI_ISL_451143	3/31/20	SA Pathology	SA Pathology	Lex Leong et al
hCoV-19/Australia/SAP145/2020	EPI_ISL_467987	4/3/20	SA Pathology	SA Pathology	Lex Leong et al
hCoV-19/Australia/SAP146/2020	EPI_ISL_451144	4/10/20	SA Pathology	SA Pathology	Lex Leong et al
hCoV-19/Australia/SAP147/2020	EPI_ISL_451145	4/11/20	SA Pathology	SA Pathology	Lex Leong et al
hCoV-19/Australia/SAP151/2020	EPI_ISL_492113	4/19/20	SA Pathology	SA Pathology	Lex Leong et al
hCoV-19/Australia/SAP152/2020	EPI_ISL_451146	3/10/20	SA Pathology	SA Pathology	Lex Leong et al
hCoV-19/Australia/SAP154/2020	EPI_ISL_451148	3/23/20	SA Pathology	SA Pathology	Lex Leong et al
hCoV-19/Australia/SAP157/2020	EPI_ISL_492114	3/18/20	SA Pathology	SA Pathology	Lex Leong et al
hCoV-19/Australia/SAP159/2020	EPI_ISL_492116	3/18/20	SA Pathology	SA Pathology	Lex Leong et al
hCoV-19/Australia/SAP161/2020	EPI_ISL_492117	3/21/20	SA Pathology	SA Pathology	Lex Leong et al
hCoV-19/Australia/SAP180/2020	EPI_ISL_492121	3/18/20	SA Pathology	SA Pathology	Lex Leong et al
hCoV-19/Australia/SAP181/2020	EPI_ISL_492122	3/18/20	SA Pathology	SA Pathology	Lex Leong et al
hCoV-19/Australia/SAP183/2020	EPI_ISL_492123	3/19/20	SA Pathology	SA Pathology	Lex Leong et al
hCoV-19/Australia/SAP184/2020	EPI_ISL_508122	3/19/20	SA Pathology	SA Pathology	Lex Leong et al
hCoV-19/Australia/SAP185/2020	EPI_ISL_492124	3/19/20	SA Pathology	SA Pathology	Lex Leong et al
hCoV-19/Australia/SAP186/2020	EPI_ISL_492125	3/19/20	SA Pathology	SA Pathology	Lex Leong et al
hCoV-19/Australia/SAP187/2020	EPI_ISL_492126	3/19/20	SA Pathology	SA Pathology	Lex Leong et al
hCoV-19/Australia/SAP190/2020	EPI_ISL_492127	3/21/20	SA Pathology	SA Pathology	Lex Leong et al
hCoV-19/Australia/SAP191/2020	EPI_ISL_492128	3/21/20	SA Pathology	SA Pathology	Lex Leong et al
hCoV-19/Australia/SAP197/2020	EPI_ISL_492130	3/30/20	SA Pathology	SA Pathology	Lex Leong et al
hCoV-19/Australia/SAP198/2020	EPI_ISL_492131	3/30/20	SA Pathology	SA Pathology	Lex Leong et al
hCoV-19/Australia/SAP200/2020	EPI_ISL_483069	3/22/20	SA Pathology	SA Pathology	Lex Leong et al
hCoV-19/Australia/SAP201/2020	EPI_ISL_483070	3/26/20	SA Pathology	SA Pathology	Lex Leong et al
hCoV-19/Australia/SAP202/2020	EPI_ISL_483071	3/26/20	SA Pathology	SA Pathology	Lex Leong et al
hCoV-19/Australia/SAP203/2020	EPI_ISL_468031	3/30/20	SA Pathology	SA Pathology	Lex Leong et al
hCoV-19/Australia/SAP204/2020	EPI_ISL_468013	3/29/20	SA Pathology	SA Pathology	Lex Leong et al
hCoV-19/Australia/SAP205/2020	EPI_ISL_483072	3/31/20	SA Pathology	SA Pathology	Lex Leong et al
hCoV-19/Australia/SAP206/2020	EPI_ISL_468036	3/30/20	SA Pathology	SA Pathology	Lex Leong et al
hCoV-19/Australia/SAP207/2020	EPI_ISL_468003	4/2/20	SA Pathology	SA Pathology	Lex Leong et al
hCoV-19/Australia/SAP212/2020	EPI_ISL_467989	5/5/20	SA Pathology	SA Pathology	Lex Leong et al
hCoV-19/Australia/SAP215/2020	EPI_ISL_468001	3/14/20	SA Pathology	SA Pathology	Lex Leong et al
hCoV-19/Australia/SAP220/2020	EPI_ISL_467995	3/15/20	SA Pathology	SA Pathology	Lex Leong et al
hCoV-19/Australia/SAP221/2020	EPI_ISL_468026	3/26/20	SA Pathology	SA Pathology	Lex Leong et al
hCoV-19/Australia/SAP226/2020	EPI_ISL_468024	4/3/20	SA Pathology	SA Pathology	Lex Leong et al
hCoV-19/Australia/SAP234/2020	EPI_ISL_483078	3/24/20	SA Pathology	SA Pathology	Lex Leong et al
hCoV-19/Australia/SAP236/2020	EPI_ISL_468005	3/31/20	SA Pathology	SA Pathology	Lex Leong et al
hCoV-19/Australia/SAP242/2020	EPI_ISL_468023	3/25/20	SA Pathology	SA Pathology	Lex Leong et al
hCoV-19/Australia/SAP244/2020	EPI_ISL_468002	3/24/20	SA Pathology	SA Pathology	Lex Leong et al
hCoV-19/Australia/SAP245/2020	EPI_ISL_467999	3/31/20	SA Pathology	SA Pathology	Lex Leong et al
hCoV-19/Australia/SAP246/2020	EPI_ISL_468014	3/26/20	SA Pathology	SA Pathology	Lex Leong et al
hCoV-19/Australia/SAP247/2020	EPI_ISL_483081	4/3/20	SA Pathology	SA Pathology	Lex Leong et al
hCoV-19/Australia/SAP255/2020	EPI_ISL_467993	3/31/20	SA Pathology	SA Pathology	Lex Leong et al
hCoV-19/Australia/SAP256/2020	EPI_ISL_468028	3/25/20	SA Pathology	SA Pathology	Lex Leong et al
hCoV-19/Australia/SAP271/2020	EPI_ISL_468040	4/1/20	SA Pathology	SA Pathology	Lex Leong et al
hCoV-19/Australia/SAP273/2020	EPI_ISL_468029	3/25/20	SA Pathology	SA Pathology	Lex Leong et al
hCoV-19/Australia/SAP276/2020	EPI_ISL_467996	4/4/20	SA Pathology	SA Pathology	Lex Leong et al
hCoV-19/Australia/SAP277/2020	EPI_ISL_483084	3/23/20	SA Pathology	SA Pathology	Lex Leong et al
hCoV-19/Australia/SAP279/2020	EPI_ISL_483086	3/31/20	SA Pathology	SA Pathology	Lex Leong et al
hCoV-19/Australia/SAP282/2020	EPI_ISL_467988	3/25/20	SA Pathology	SA Pathology	Lex Leong et al
hCoV-19/Australia/SAP284/2020	EPI_ISL_468004	3/28/20	SA Pathology	SA Pathology	Lex Leong et al
hCoV-19/Australia/SAP285/2020	EPI_ISL_468035	3/31/20	SA Pathology	SA Pathology	Lex Leong et al
hCoV-19/Australia/SAP288/2020	EPI_ISL_468020	3/25/20	SA Pathology	SA Pathology	Lex Leong et al
hCoV-19/Australia/SAP296/2020	EPI_ISL_483089	3/23/20	SA Pathology	SA Pathology	Lex Leong et al
hCoV-19/Australia/SAP297/2020	EPI_ISL_468025	4/7/20	SA Pathology	SA Pathology	Lex Leong et al
hCoV-19/Australia/SAP298/2020	EPI_ISL_468007	4/7/20	SA Pathology	SA Pathology	Lex Leong et al
hCoV-19/Australia/SAP317/2020	EPI_ISL_483097	3/26/20	SA Pathology	SA Pathology	Lex Leong et al
hCoV-19/Australia/SAP318/2020	EPI_ISL_483098	3/26/20	SA Pathology	SA Pathology	Lex Leong et al
hCoV-19/Australia/SAP319/2020	EPI_ISL_483099	3/26/20	SA Pathology	SA Pathology	Lex Leong et al
hCoV-19/Australia/SAP322/2020	EPI_ISL_483102	3/27/20	SA Pathology	SA Pathology	Lex Leong et al
hCoV-19/Australia/SAP327/2020	EPI_ISL_483105	3/27/20	SA Pathology	SA Pathology	Lex Leong et al
hCoV-19/Australia/SAP331/2020	EPI_ISL_483109	3/27/20	SA Pathology	SA Pathology	Lex Leong et al
hCoV-19/Australia/SAP334/2020	EPI_ISL_483111	3/28/20	SA Pathology	SA Pathology	Lex Leong et al
hCoV-19/Australia/SAP336/2020	EPI_ISL_483113	3/23/20	SA Pathology	SA Pathology	Lex Leong et al
hCoV-19/Australia/SAP342/2020	EPI_ISL_483119	3/23/20	SA Pathology	SA Pathology	Lex Leong et al
hCoV-19/Australia/SAP345/2020	EPI_ISL_483121	3/23/20	SA Pathology	SA Pathology	Lex Leong et al
hCoV-19/Australia/SAP349/2020	EPI_ISL_483124	3/22/20	SA Pathology	SA Pathology	Lex Leong et al
hCoV-19/Australia/SAP350/2020	EPI_ISL_483125	3/23/20	SA Pathology	SA Pathology	Lex Leong et al
hCoV-19/Australia/SAP363/2020	EPI_ISL_483134	3/23/20	SA Pathology	SA Pathology	Lex Leong et al
hCoV-19/Australia/SAP368/2020	EPI_ISL_492133	3/19/20	SA Pathology	SA Pathology	Lex Leong et al
hCoV-19/Australia/SAP370/2020	EPI_ISL_492135	3/21/20	SA Pathology	SA Pathology	Lex Leong et al
hCoV-19/Australia/SAP372/2020	EPI_ISL_492137	3/19/20	SA Pathology	SA Pathology	Lex Leong et al
hCoV-19/Australia/SAP374/2020	EPI_ISL_492139	3/20/20	SA Pathology	SA Pathology	Lex Leong et al
hCoV-19/Australia/SAP381/2020	EPI_ISL_492146	3/21/20	SA Pathology	SA Pathology	Lex Leong et al
hCoV-19/Australia/SAP383/2020	EPI_ISL_492148	3/22/20	SA Pathology	SA Pathology	Lex Leong et al
hCoV-19/Australia/SAP386/2020	EPI_ISL_492151	3/20/20	SA Pathology	SA Pathology	Lex Leong et al
hCoV-19/Australia/SAP389/2020	EPI_ISL_492154	3/22/20	SA Pathology	SA Pathology	Lex Leong et al
hCoV-19/Australia/SAP390/2020	EPI_ISL_492155	3/19/20	SA Pathology	SA Pathology	Lex Leong et al
hCoV-19/Australia/SAP395/2020	EPI_ISL_492160	3/19/20	SA Pathology	SA Pathology	Lex Leong et al
hCoV-19/Australia/SAP397/2020	EPI_ISL_492162	3/20/20	SA Pathology	SA Pathology	Lex Leong et al
hCoV-19/Australia/SAP403/2020	EPI_ISL_492168	3/21/20	SA Pathology	SA Pathology	Lex Leong et al
hCoV-19/Australia/SAP404/2020	EPI_ISL_492169	3/21/20	SA Pathology	SA Pathology	Lex Leong et al
hCoV-19/Australia/SAP406/2020	EPI_ISL_492171	3/21/20	SA Pathology	SA Pathology	Lex Leong et al
hCoV-19/Australia/SAP408/2020	EPI_ISL_492173	3/20/20	SA Pathology	SA Pathology	Lex Leong et al
hCoV-19/Australia/SAP433/2020	EPI_ISL_508124	3/18/20	SA Pathology	SA Pathology	Lex Leong et al
hCoV-19/Australia/SAP435/2020	EPI_ISL_508126	3/22/20	SA Pathology	SA Pathology	Lex Leong et al
hCoV-19/Australia/SAP436/2020	EPI_ISL_508127	3/21/20	SA Pathology	SA Pathology	Lex Leong et al
hCoV-19/Australia/SAP437/2020	EPI_ISL_508128	4/3/20	SA Pathology	SA Pathology	Lex Leong et al
hCoV-19/Australia/SAP438/2020	EPI_ISL_508129	3/21/20	SA Pathology	SA Pathology	Lex Leong et al
hCoV-19/Australia/SAP441/2020	EPI_ISL_508132	4/5/20	SA Pathology	SA Pathology	Lex Leong et al
hCoV-19/Australia/SAP443/2020	EPI_ISL_508134	7/22/20	SA Pathology	SA Pathology	Lex Leong et al
hCoV-19/Australia/SAP445/2020	EPI_ISL_508136	3/20/20	SA Pathology	SA Pathology	Lex Leong et al
hCoV-19/Australia/SAP446/2020	EPI_ISL_508137	3/20/20	SA Pathology	SA Pathology	Lex Leong et al
hCoV-19/Australia/SAP448/2020	EPI_ISL_508139	3/22/20	SA Pathology	SA Pathology	Lex Leong et al
hCoV-19/Australia/SAP450/2020	EPI_ISL_508140	3/19/20	SA Pathology	SA Pathology	Lex Leong et al
hCoV-19/Australia/SAP451/2020	EPI_ISL_508141	3/30/20	SA Pathology	SA Pathology	Lex Leong et al
hCoV-19/Australia/SAP452/2020	EPI_ISL_508142	3/21/20	SA Pathology	SA Pathology	Lex Leong et al
hCoV-19/Australia/SAP472/2020	EPI_ISL_508605	7/25/20	SA Pathology	SA Pathology	Lex Leong et al
hCoV-19/Australia/SAP473/2020	EPI_ISL_508606	7/28/20	SA Pathology	SA Pathology	Lex Leong et al
hCoV-19/Australia/SAP474/2020	EPI_ISL_508607	7/29/20	SA Pathology	SA Pathology	Lex Leong et al
hCoV-19/Australia/SAP476/2020	EPI_ISL_510542	7/31/20	SA Pathology	SA Pathology	Lex Leong et al
hCoV-19/Australia/SAP480/2020	EPI_ISL_510544	8/3/20	SA Pathology	SA Pathology	Lex Leong et al
hCoV-19/Australia/SAP481/2020	EPI_ISL_513911	8/5/20	SA Pathology	SA Pathology	Lex Leong et al
hCoV-19/Australia/SAP482/2020	EPI_ISL_513912	8/5/20	SA Pathology	SA Pathology	Lex Leong et al
hCoV-19/Australia/SAP483/2020	EPI_ISL_513913	8/5/20	SA Pathology	SA Pathology	Lex Leong et al
hCoV-19/Australia/SAP487/2020	EPI_ISL_516550	8/15/20	SA Pathology	SA Pathology	Lex Leong et al
hCoV-19/Australia/SAP488/2020	EPI_ISL_516551	8/15/20	SA Pathology	SA Pathology	Lex Leong et al
hCoV-19/Australia/SAP498/2020	EPI_ISL_602579	10/12/20	SA Pathology	SA Pathology	Lex Leong et al
hCoV-19/Australia/SAP499/2020	EPI_ISL_602580	10/12/20	SA Pathology	SA Pathology	Lex Leong et al
hCoV-19/Australia/SAP500/2020	EPI_ISL_602581	10/12/20	SA Pathology	SA Pathology	Lex Leong et al
hCoV-19/Australia/SAP516/2020	EPI_ISL_603128	10/23/20	SA Pathology	SA Pathology	Lex Leong et al
hCoV-19/Australia/SAP517/2020	EPI_ISL_603123	10/23/20	SA Pathology	SA Pathology	Lex Leong et al
hCoV-19/Australia/SAP519/2020	EPI_ISL_603124	10/24/20	SA Pathology	SA Pathology	Lex Leong et al
hCoV-19/Australia/SAP520/2020	EPI_ISL_603125	10/24/20	SA Pathology	SA Pathology	Lex Leong et al
hCoV-19/Australia/SAP522/2020	EPI_ISL_603127	10/24/20	SA Pathology	SA Pathology	Lex Leong et al
hCoV-19/Australia/SAP523/2020	EPI_ISL_622762	10/26/20	SA Pathology	SA Pathology	Lex Leong et al
hCoV-19/Australia/SAP524/2020	EPI_ISL_622763	10/27/20	SA Pathology	SA Pathology	Lex Leong et al
hCoV-19/Australia/SAP529/2020	EPI_ISL_622764	10/29/20	SA Pathology	SA Pathology	Lex Leong et al
hCoV-19/Australia/SAP531/2020	EPI_ISL_622765	10/29/20	SA Pathology	SA Pathology	Lex Leong et al
hCoV-19/Australia/SAP532/2020	EPI_ISL_622766	10/29/20	SA Pathology	SA Pathology	Lex Leong et al
hCoV-19/Australia/SAP548/2020	EPI_ISL_654795	11/14/20	SA Pathology	SA Pathology	Lex Leong et al
hCoV-19/Australia/SAP549/2020	EPI_ISL_654796	11/14/20	SA Pathology	SA Pathology	Lex Leong et al
hCoV-19/Australia/SAP550/2020	EPI_ISL_654797	11/14/20	SA Pathology	SA Pathology	Lex Leong et al
hCoV-19/Australia/SAP551/2020	EPI_ISL_654798	11/14/20	SA Pathology	SA Pathology	Lex Leong et al
hCoV-19/Australia/SAP553/2020	EPI_ISL_654799	11/16/20	SA Pathology	SA Pathology	Lex Leong et al
hCoV-19/Australia/SAP556/2020	EPI_ISL_654800	11/16/20	SA Pathology	SA Pathology	Lex Leong et al
hCoV-19/Australia/SAP558/2020	EPI_ISL_654801	11/16/20	SA Pathology	SA Pathology	Lex Leong et al
hCoV-19/Australia/SAP559/2020	EPI_ISL_654802	11/16/20	SA Pathology	SA Pathology	Lex Leong et al
hCoV-19/Australia/SAP560/2020	EPI_ISL_654803	11/16/20	SA Pathology	SA Pathology	Lex Leong et al
hCoV-19/Australia/SAP561/2020	EPI_ISL_654804	11/16/20	SA Pathology	SA Pathology	Lex Leong et al
hCoV-19/Australia/SAP562/2020	EPI_ISL_654805	11/16/20	SA Pathology	SA Pathology	Lex Leong et al
hCoV-19/Australia/SAP563/2020	EPI_ISL_654806	11/16/20	SA Pathology	SA Pathology	Lex Leong et al
hCoV-19/Australia/SAP564/2020	EPI_ISL_654807	11/16/20	SA Pathology	SA Pathology	Lex Leong et al
hCoV-19/Australia/SAP565/2020	EPI_ISL_654808	11/16/20	SA Pathology	SA Pathology	Lex Leong et al
hCoV-19/Australia/SAP566/2020	EPI_ISL_654809	11/16/20	SA Pathology	SA Pathology	Lex Leong et al
hCoV-19/Australia/SAP593/2020	EPI_ISL_732961	12/19/20	SA Pathology	SA Pathology	Lex Leong et al
hCoV-19/Australia/SAP595/2020	EPI_ISL_752598	12/26/20	SA Pathology	SA Pathology	Lex Leong et al
hCoV-19/Australia/SAP597/2020	EPI_ISL_752599	12/28/20	SA Pathology	SA Pathology	Lex Leong et al
hCoV-19/Australia/SAP598/2020	EPI_ISL_755568	12/29/20	SA Pathology	SA Pathology	Lex Leong et al
hCoV-19/Australia/SAP599/2020	EPI_ISL_755569	12/29/20	SA Pathology	SA Pathology	Lex Leong et al
hCoV-19/Australia/SAP600/2020	EPI_ISL_755570	12/30/20	SA Pathology	SA Pathology	Lex Leong et al
hCoV-19/Australia/SAP601/2020	EPI_ISL_755571	12/29/20	SA Pathology	SA Pathology	Lex Leong et al
hCoV-19/Australia/SAP609/2021	EPI_ISL_812358	1/9/21	SA Pathology	SA Pathology	Lex Leong et al
hCoV-19/Australia/SAP610/2021	EPI_ISL_855344	1/11/21	SA Pathology	SA Pathology	Lex Leong et al
hCoV-19/Australia/SAP624/2021	EPI_ISL_1029956	2/10/21	SA Pathology	SA Pathology	Lex Leong et al
hCoV-19/Australia/TAS000280/2020	EPI_ISL_693192	2020	Royal Hobart Hospital	Royal Hobart Hospital	Rob Vanhaeften et al
hCoV-19/Australia/TAS000281/2020	EPI_ISL_693193	2020	Royal Hobart Hospital	Royal Hobart Hospital	Robert Vanhaeften et al
hCoV-19/Australia/TAS00279/2020	EPI_ISL_577607	8/9/20	Royal Hobart Hospital	Royal Hobart Hospital	Cooley L. et al
hCoV-19/Australia/TAS252/2020	EPI_ISL_522680	4/24/20	Royal Hobart Hospital Microbiology Department	MDU-PHL	Cooley L. et al
hCoV-19/Australia/TAS278/2020	EPI_ISL_522705	7/19/20	Royal Hobart Hospital Microbiology Department	MDU-PHL	Cooley L. et al
hCoV-19/Australia/VIC-CBA1/2020	EPI_ISL_420855	3/23/20	Geelong Centre for Emerging Infectious Diseases	Geelong Centre for Emerging Infectious Diseases	Chamings et al
hCoV-19/Australia/VIC-CBA2/2020	EPI_ISL_420876	3/24/20	Geelong Centre for Emerging Infectious Diseases	Geelong Centre for Emerging Infectious Diseases	Chamings et al
hCoV-19/Australia/VIC-CBA3/2020	EPI_ISL_420877	3/28/20	Geelong Centre for Emerging Infectious Diseases	Geelong Centre for Emerging Infectious Diseases	Chamings et al
hCoV-19/Australia/VIC-CBA5/2020	EPI_ISL_430065	4/8/20	Geelong Centre for Emerging Infectious Diseases	Geelong Centre for Emerging Infectious Diseases	Chamings A. et al
hCoV-19/Australia/VIC01/2020	EPI_ISL_406844	1/25/20	Monash Medical Centre	Collaboration between the University of Melbourne at The Peter Doherty Institute for Infection and Immunity, and the Victorian Infectious Disease Reference Laboratory	Caly et al
hCoV-19/Australia/VIC10004/2020	EPI_ISL_562761	8/25/20	Microbiological Diagnostic Unit - Public Health Laboratory (MDU-PHL)	MDU-PHL	Seemann et al
hCoV-19/Australia/VIC10006/2020	EPI_ISL_562762	8/25/20	Microbiological Diagnostic Unit - Public Health Laboratory (MDU-PHL)	MDU-PHL	Seemann et al
hCoV-19/Australia/VIC10009/2020	EPI_ISL_562728	8/26/20	Microbiological Diagnostic Unit - Public Health Laboratory (MDU-PHL)	MDU-PHL	Seemann et al
hCoV-19/Australia/VIC10017/2020	EPI_ISL_562763	8/25/20	Microbiological Diagnostic Unit - Public Health Laboratory (MDU-PHL)	MDU-PHL	Seemann et al
hCoV-19/Australia/VIC10019/2020	EPI_ISL_562764	8/24/20	Microbiological Diagnostic Unit - Public Health Laboratory (MDU-PHL)	MDU-PHL	Seemann et al
hCoV-19/Australia/VIC10020/2020	EPI_ISL_562765	8/24/20	Microbiological Diagnostic Unit - Public Health Laboratory (MDU-PHL)	MDU-PHL	Seemann et al
hCoV-19/Australia/VIC10023/2020	EPI_ISL_562637	8/22/20	Microbiological Diagnostic Unit - Public Health Laboratory (MDU-PHL)	MDU-PHL	Seemann et al
hCoV-19/Australia/VIC10024/2020	EPI_ISL_562766	8/22/20	Microbiological Diagnostic Unit - Public Health Laboratory (MDU-PHL)	MDU-PHL	Seemann et al
hCoV-19/Australia/VIC10025/2020	EPI_ISL_562767	8/20/20	Microbiological Diagnostic Unit - Public Health Laboratory (MDU-PHL)	MDU-PHL	Seemann et al
hCoV-19/Australia/VIC10026/2020	EPI_ISL_562768	8/24/20	Microbiological Diagnostic Unit - Public Health Laboratory (MDU-PHL)	MDU-PHL	Seemann et al
hCoV-19/Australia/VIC10029/2020	EPI_ISL_562769	8/20/20	Microbiological Diagnostic Unit - Public Health Laboratory (MDU-PHL)	MDU-PHL	Seemann et al
hCoV-19/Australia/VIC10032/2020	EPI_ISL_562771	8/24/20	Microbiological Diagnostic Unit - Public Health Laboratory (MDU-PHL)	MDU-PHL	Seemann et al
hCoV-19/Australia/VIC10035/2020	EPI_ISL_562772	8/23/20	Microbiological Diagnostic Unit - Public Health Laboratory (MDU-PHL)	MDU-PHL	Seemann et al
hCoV-19/Australia/VIC10037/2020	EPI_ISL_562773	8/24/20	Microbiological Diagnostic Unit - Public Health Laboratory (MDU-PHL)	MDU-PHL	Seemann et al
hCoV-19/Australia/VIC10041/2020	EPI_ISL_562774	8/24/20	Microbiological Diagnostic Unit - Public Health Laboratory (MDU-PHL)	MDU-PHL	Seemann et al
hCoV-19/Australia/VIC10043/2020	EPI_ISL_562775	8/22/20	Microbiological Diagnostic Unit - Public Health Laboratory (MDU-PHL)	MDU-PHL	Seemann et al
hCoV-19/Australia/VIC10045/2020	EPI_ISL_562776	8/23/20	Microbiological Diagnostic Unit - Public Health Laboratory (MDU-PHL)	MDU-PHL	Seemann et al
hCoV-19/Australia/VIC10047/2020	EPI_ISL_1055265	8/23/20	Microbiological Diagnostic Unit - Public Health Laboratory (MDU-PHL)	MDU-PHL	Seemann T. et al
hCoV-19/Australia/VIC10060/2020	EPI_ISL_562779	8/21/20	Microbiological Diagnostic Unit - Public Health Laboratory (MDU-PHL)	MDU-PHL	Seemann et al
hCoV-19/Australia/VIC10065/2020	EPI_ISL_562781	8/21/20	Microbiological Diagnostic Unit - Public Health Laboratory (MDU-PHL)	MDU-PHL	Seemann et al
hCoV-19/Australia/VIC10066/2020	EPI_ISL_562782	8/21/20	Microbiological Diagnostic Unit - Public Health Laboratory (MDU-PHL)	MDU-PHL	Seemann et al
hCoV-19/Australia/VIC10067/2020	EPI_ISL_562783	8/21/20	Microbiological Diagnostic Unit - Public Health Laboratory (MDU-PHL)	MDU-PHL	Seemann et al
hCoV-19/Australia/VIC10068/2020	EPI_ISL_562784	8/20/20	Microbiological Diagnostic Unit - Public Health Laboratory (MDU-PHL)	MDU-PHL	Seemann et al
hCoV-19/Australia/VIC10080/2020	EPI_ISL_562787	8/28/20	Microbiological Diagnostic Unit - Public Health Laboratory (MDU-PHL)	MDU-PHL	Seemann et al
hCoV-19/Australia/VIC10081/2020	EPI_ISL_562788	8/29/20	Microbiological Diagnostic Unit - Public Health Laboratory (MDU-PHL)	MDU-PHL	Seemann et al
hCoV-19/Australia/VIC10082/2020	EPI_ISL_562729	8/29/20	Microbiological Diagnostic Unit - Public Health Laboratory (MDU-PHL)	MDU-PHL	Seemann et al
hCoV-19/Australia/VIC10084/2020	EPI_ISL_562730	8/28/20	Microbiological Diagnostic Unit - Public Health Laboratory (MDU-PHL)	MDU-PHL	Seemann et al
hCoV-19/Australia/VIC10085/2020	EPI_ISL_562789	8/30/20	Microbiological Diagnostic Unit - Public Health Laboratory (MDU-PHL)	MDU-PHL	Seemann et al
hCoV-19/Australia/VIC10111/2020	EPI_ISL_562731	8/27/20	Microbiological Diagnostic Unit - Public Health Laboratory (MDU-PHL)	MDU-PHL	Seemann et al
hCoV-19/Australia/VIC10115/2020	EPI_ISL_562793	8/26/20	Microbiological Diagnostic Unit - Public Health Laboratory (MDU-PHL)	MDU-PHL	Seemann et al
hCoV-19/Australia/VIC10116/2020	EPI_ISL_562794	8/26/20	Microbiological Diagnostic Unit - Public Health Laboratory (MDU-PHL)	MDU-PHL	Seemann et al
hCoV-19/Australia/VIC10118/2020	EPI_ISL_562795	8/11/20	Microbiological Diagnostic Unit - Public Health Laboratory (MDU-PHL)	MDU-PHL	Seemann et al
hCoV-19/Australia/VIC10120/2020	EPI_ISL_562796	8/27/20	Microbiological Diagnostic Unit - Public Health Laboratory (MDU-PHL)	MDU-PHL	Seemann et al
hCoV-19/Australia/VIC10121/2020	EPI_ISL_562797	8/28/20	Microbiological Diagnostic Unit - Public Health Laboratory (MDU-PHL)	MDU-PHL	Seemann et al
hCoV-19/Australia/VIC10122/2020	EPI_ISL_562798	8/27/20	Microbiological Diagnostic Unit - Public Health Laboratory (MDU-PHL)	MDU-PHL	Seemann et al
hCoV-19/Australia/VIC10124/2020	EPI_ISL_562172	8/29/20	Microbiological Diagnostic Unit - Public Health Laboratory (MDU-PHL)	MDU-PHL	Seemann et al
hCoV-19/Australia/VIC10125/2020	EPI_ISL_562799	8/29/20	Microbiological Diagnostic Unit - Public Health Laboratory (MDU-PHL)	MDU-PHL	Seemann et al
hCoV-19/Australia/VIC10127/2020	EPI_ISL_562800	8/27/20	Microbiological Diagnostic Unit - Public Health Laboratory (MDU-PHL)	MDU-PHL	Seemann et al
hCoV-19/Australia/VIC10130/2020	EPI_ISL_562801	8/11/20	Microbiological Diagnostic Unit - Public Health Laboratory (MDU-PHL)	MDU-PHL	Seemann et al
hCoV-19/Australia/VIC10131/2020	EPI_ISL_562597	8/26/20	Microbiological Diagnostic Unit - Public Health Laboratory (MDU-PHL)	MDU-PHL	Seemann et al
hCoV-19/Australia/VIC10147/2020	EPI_ISL_562808	8/13/20	Victorian Infectious Diseases Reference Laboratory (VIDRL)	VIDRL and MDU-PHL	Caly et al
hCoV-19/Australia/VIC10155/2020	EPI_ISL_562810	8/26/20	Microbiological Diagnostic Unit - Public Health Laboratory (MDU-PHL)	MDU-PHL	Seemann et al
hCoV-19/Australia/VIC10157/2020	EPI_ISL_562811	8/26/20	Microbiological Diagnostic Unit - Public Health Laboratory (MDU-PHL)	MDU-PHL	Seemann et al
hCoV-19/Australia/VIC10165/2020	EPI_ISL_562812	8/20/20	Microbiological Diagnostic Unit - Public Health Laboratory (MDU-PHL)	MDU-PHL	Seemann et al
hCoV-19/Australia/VIC10167/2020	EPI_ISL_562813	8/26/20	Microbiological Diagnostic Unit - Public Health Laboratory (MDU-PHL)	MDU-PHL	Seemann et al
hCoV-19/Australia/VIC10170/2020	EPI_ISL_562814	8/27/20	Microbiological Diagnostic Unit - Public Health Laboratory (MDU-PHL)	MDU-PHL	Seemann et al
hCoV-19/Australia/VIC10174/2020	EPI_ISL_562815	8/27/20	Microbiological Diagnostic Unit - Public Health Laboratory (MDU-PHL)	MDU-PHL	Seemann et al
hCoV-19/Australia/VIC10177/2020	EPI_ISL_562816	8/22/20	Microbiological Diagnostic Unit - Public Health Laboratory (MDU-PHL)	MDU-PHL	Seemann et al
hCoV-19/Australia/VIC10179/2020	EPI_ISL_562732	8/26/20	Microbiological Diagnostic Unit - Public Health Laboratory (MDU-PHL)	MDU-PHL	Seemann et al
hCoV-19/Australia/VIC10182/2020	EPI_ISL_562817	8/27/20	Microbiological Diagnostic Unit - Public Health Laboratory (MDU-PHL)	MDU-PHL	Seemann et al
hCoV-19/Australia/VIC10187/2020	EPI_ISL_562818	8/27/20	Microbiological Diagnostic Unit - Public Health Laboratory (MDU-PHL)	MDU-PHL	Seemann et al
hCoV-19/Australia/VIC10200/2020	EPI_ISL_562822	8/26/20	Microbiological Diagnostic Unit - Public Health Laboratory (MDU-PHL)	MDU-PHL	Seemann et al
hCoV-19/Australia/VIC10216/2020	EPI_ISL_562826	8/26/20	Microbiological Diagnostic Unit - Public Health Laboratory (MDU-PHL)	MDU-PHL	Seemann et al
hCoV-19/Australia/VIC10221/2020	EPI_ISL_562829	8/26/20	Microbiological Diagnostic Unit - Public Health Laboratory (MDU-PHL)	MDU-PHL	Seemann et al
hCoV-19/Australia/VIC10227/2020	EPI_ISL_562831	8/27/20	Microbiological Diagnostic Unit - Public Health Laboratory (MDU-PHL)	MDU-PHL	Seemann et al
hCoV-19/Australia/VIC10229/2020	EPI_ISL_562832	8/26/20	Microbiological Diagnostic Unit - Public Health Laboratory (MDU-PHL)	MDU-PHL	Seemann et al
hCoV-19/Australia/VIC10234/2020	EPI_ISL_562834	8/28/20	Microbiological Diagnostic Unit - Public Health Laboratory (MDU-PHL)	MDU-PHL	Seemann et al
hCoV-19/Australia/VIC10235/2020	EPI_ISL_562835	8/28/20	Microbiological Diagnostic Unit - Public Health Laboratory (MDU-PHL)	MDU-PHL	Seemann et al
hCoV-19/Australia/VIC10238/2020	EPI_ISL_562836	8/28/20	Microbiological Diagnostic Unit - Public Health Laboratory (MDU-PHL)	MDU-PHL	Seemann et al
hCoV-19/Australia/VIC10242/2020	EPI_ISL_562837	8/26/20	Microbiological Diagnostic Unit - Public Health Laboratory (MDU-PHL)	MDU-PHL	Seemann et al
hCoV-19/Australia/VIC10244/2020	EPI_ISL_562838	8/14/20	Victorian Infectious Diseases Reference Laboratory (VIDRL)	VIDRL and MDU-PHL	Caly et al
hCoV-19/Australia/VIC10245/2020	EPI_ISL_562839	8/14/20	Victorian Infectious Diseases Reference Laboratory (VIDRL)	VIDRL and MDU-PHL	Caly et al
hCoV-19/Australia/VIC10250/2020	EPI_ISL_562842	8/14/20	Victorian Infectious Diseases Reference Laboratory (VIDRL)	VIDRL and MDU-PHL	Caly et al
hCoV-19/Australia/VIC10251/2020	EPI_ISL_562843	8/14/20	Victorian Infectious Diseases Reference Laboratory (VIDRL)	VIDRL and MDU-PHL	Caly et al
hCoV-19/Australia/VIC10253/2020	EPI_ISL_562844	8/14/20	Victorian Infectious Diseases Reference Laboratory (VIDRL)	VIDRL and MDU-PHL	Caly et al
hCoV-19/Australia/VIC10263/2020	EPI_ISL_562846	8/28/20	Microbiological Diagnostic Unit - Public Health Laboratory (MDU-PHL)	MDU-PHL	Seemann et al
hCoV-19/Australia/VIC10265/2020	EPI_ISL_562847	8/26/20	Microbiological Diagnostic Unit - Public Health Laboratory (MDU-PHL)	MDU-PHL	Seemann et al
hCoV-19/Australia/VIC10279/2020	EPI_ISL_562848	7/28/20	Microbiological Diagnostic Unit - Public Health Laboratory (MDU-PHL)	MDU-PHL	Seemann et al
hCoV-19/Australia/VIC10280/2020	EPI_ISL_562849	9/1/20	Microbiological Diagnostic Unit - Public Health Laboratory (MDU-PHL)	MDU-PHL	Seemann et al
hCoV-19/Australia/VIC10281/2020	EPI_ISL_562850	7/30/20	Microbiological Diagnostic Unit - Public Health Laboratory (MDU-PHL)	MDU-PHL	Seemann et al
hCoV-19/Australia/VIC10285/2020	EPI_ISL_562853	8/31/20	Microbiological Diagnostic Unit - Public Health Laboratory (MDU-PHL)	MDU-PHL	Seemann et al
hCoV-19/Australia/VIC10292/2020	EPI_ISL_562856	7/30/20	Microbiological Diagnostic Unit - Public Health Laboratory (MDU-PHL)	MDU-PHL	Seemann et al
hCoV-19/Australia/VIC10294/2020	EPI_ISL_562857	7/30/20	Microbiological Diagnostic Unit - Public Health Laboratory (MDU-PHL)	MDU-PHL	Seemann et al
hCoV-19/Australia/VIC10295/2020	EPI_ISL_1055266	7/29/20	Microbiological Diagnostic Unit - Public Health Laboratory (MDU-PHL)	MDU-PHL	Seemann T. et al
hCoV-19/Australia/VIC10296/2020	EPI_ISL_562858	9/2/20	Microbiological Diagnostic Unit - Public Health Laboratory (MDU-PHL)	MDU-PHL	Seemann et al
hCoV-19/Australia/VIC103/2020	EPI_ISL_419814	3/17/20	Victorian Infectious Diseases Reference Laboratory (VIDRL)	Victorian Infectious Diseases Reference Laboratory and Microbiological Diagnostic Unit Public Health Laboratory, Doherty Institute	Caly L. et al
hCoV-19/Australia/VIC10304/2020	EPI_ISL_562861	9/2/20	Microbiological Diagnostic Unit - Public Health Laboratory (MDU-PHL)	MDU-PHL	Seemann et al
hCoV-19/Australia/VIC10307/2020	EPI_ISL_562863	7/31/20	Microbiological Diagnostic Unit - Public Health Laboratory (MDU-PHL)	MDU-PHL	Seemann et al
hCoV-19/Australia/VIC10308/2020	EPI_ISL_562864	8/31/20	Microbiological Diagnostic Unit - Public Health Laboratory (MDU-PHL)	MDU-PHL	Seemann et al
hCoV-19/Australia/VIC10311/2020	EPI_ISL_562865	9/1/20	Microbiological Diagnostic Unit - Public Health Laboratory (MDU-PHL)	MDU-PHL	Seemann et al
hCoV-19/Australia/VIC10319/2020	EPI_ISL_562868	7/29/20	Microbiological Diagnostic Unit - Public Health Laboratory (MDU-PHL)	MDU-PHL	Seemann et al
hCoV-19/Australia/VIC10323/2020	EPI_ISL_562871	8/31/20	Microbiological Diagnostic Unit - Public Health Laboratory (MDU-PHL)	MDU-PHL	Seemann et al
hCoV-19/Australia/VIC10334/2020	EPI_ISL_562874	7/30/20	Microbiological Diagnostic Unit - Public Health Laboratory (MDU-PHL)	MDU-PHL	Seemann et al
hCoV-19/Australia/VIC10335/2020	EPI_ISL_562875	9/1/20	Microbiological Diagnostic Unit - Public Health Laboratory (MDU-PHL)	MDU-PHL	Seemann et al
hCoV-19/Australia/VIC10338/2020	EPI_ISL_1055269	7/31/20	Microbiological Diagnostic Unit - Public Health Laboratory (MDU-PHL)	MDU-PHL	Seemann T. et al
hCoV-19/Australia/VIC10339/2020	EPI_ISL_562878	7/30/20	Microbiological Diagnostic Unit - Public Health Laboratory (MDU-PHL)	MDU-PHL	Seemann et al
hCoV-19/Australia/VIC10342/2020	EPI_ISL_562879	7/30/20	Microbiological Diagnostic Unit - Public Health Laboratory (MDU-PHL)	MDU-PHL	Seemann et al
hCoV-19/Australia/VIC10351/2020	EPI_ISL_562883	7/30/20	Microbiological Diagnostic Unit - Public Health Laboratory (MDU-PHL)	MDU-PHL	Seemann et al
hCoV-19/Australia/VIC10353/2020	EPI_ISL_562884	7/31/20	Microbiological Diagnostic Unit - Public Health Laboratory (MDU-PHL)	MDU-PHL	Seemann et al
hCoV-19/Australia/VIC10354/2020	EPI_ISL_562885	7/30/20	Microbiological Diagnostic Unit - Public Health Laboratory (MDU-PHL)	MDU-PHL	Seemann et al
hCoV-19/Australia/VIC10355/2020	EPI_ISL_562598	9/1/20	Microbiological Diagnostic Unit - Public Health Laboratory (MDU-PHL)	MDU-PHL	Seemann et al
hCoV-19/Australia/VIC10356/2020	EPI_ISL_562886	7/31/20	Microbiological Diagnostic Unit - Public Health Laboratory (MDU-PHL)	MDU-PHL	Seemann et al
hCoV-19/Australia/VIC10359/2020	EPI_ISL_562888	7/31/20	Microbiological Diagnostic Unit - Public Health Laboratory (MDU-PHL)	MDU-PHL	Seemann et al
hCoV-19/Australia/VIC10363/2020	EPI_ISL_562891	8/14/20	Microbiological Diagnostic Unit - Public Health Laboratory (MDU-PHL)	MDU-PHL	Seemann et al
hCoV-19/Australia/VIC1037/2020	EPI_ISL_430533	4/3/20	Victorian Infectious Diseases Reference Laboratory (VIDRL)	Microbiological Diagnostic Unit Public Health Laboratory and Victorian Infectious Diseases Reference Laboratory, The Peter Doherty Institute for Infection and Immunity	Caly L. et al
hCoV-19/Australia/VIC10380/2020	EPI_ISL_562894	8/15/20	Microbiological Diagnostic Unit - Public Health Laboratory (MDU-PHL)	MDU-PHL	Seemann et al
hCoV-19/Australia/VIC10383/2020	EPI_ISL_1055270	8/21/20	Microbiological Diagnostic Unit - Public Health Laboratory (MDU-PHL)	MDU-PHL	Seemann T. et al
hCoV-19/Australia/VIC10388/2020	EPI_ISL_562896	8/17/20	Microbiological Diagnostic Unit - Public Health Laboratory (MDU-PHL)	MDU-PHL	Seemann et al
hCoV-19/Australia/VIC10389/2020	EPI_ISL_562897	8/20/20	Microbiological Diagnostic Unit - Public Health Laboratory (MDU-PHL)	MDU-PHL	Seemann et al
hCoV-19/Australia/VIC10390/2020	EPI_ISL_562734	8/26/20	Microbiological Diagnostic Unit - Public Health Laboratory (MDU-PHL)	MDU-PHL	Seemann et al
hCoV-19/Australia/VIC10393/2020	EPI_ISL_562735	8/25/20	Microbiological Diagnostic Unit - Public Health Laboratory (MDU-PHL)	MDU-PHL	Seemann et al
hCoV-19/Australia/VIC10397/2020	EPI_ISL_562899	8/25/20	Microbiological Diagnostic Unit - Public Health Laboratory (MDU-PHL)	MDU-PHL	Seemann et al
hCoV-19/Australia/VIC10398/2020	EPI_ISL_562900	8/28/20	Microbiological Diagnostic Unit - Public Health Laboratory (MDU-PHL)	MDU-PHL	Seemann et al
hCoV-19/Australia/VIC10402/2020	EPI_ISL_562902	8/12/20	Microbiological Diagnostic Unit - Public Health Laboratory (MDU-PHL)	MDU-PHL	Seemann et al
hCoV-19/Australia/VIC10403/2020	EPI_ISL_562903	8/9/20	Microbiological Diagnostic Unit - Public Health Laboratory (MDU-PHL)	MDU-PHL	Seemann et al
hCoV-19/Australia/VIC10404/2020	EPI_ISL_1055271	2020	Microbiological Diagnostic Unit - Public Health Laboratory (MDU-PHL)	MDU-PHL	Seemann T. et al
hCoV-19/Australia/VIC10406/2020	EPI_ISL_562904	8/5/20	Microbiological Diagnostic Unit - Public Health Laboratory (MDU-PHL)	MDU-PHL	Seemann et al
hCoV-19/Australia/VIC1041/2020	EPI_ISL_430536	4/3/20	Victorian Infectious Diseases Reference Laboratory (VIDRL)	Microbiological Diagnostic Unit Public Health Laboratory and Victorian Infectious Diseases Reference Laboratory, The Peter Doherty Institute for Infection and Immunity	Caly L. et al
hCoV-19/Australia/VIC10437/2020	EPI_ISL_562910	9/2/20	Victorian Infectious Diseases Reference Laboratory (VIDRL)	VIDRL and MDU-PHL	Caly et al
hCoV-19/Australia/VIC10439/2020	EPI_ISL_562912	9/4/20	Victorian Infectious Diseases Reference Laboratory (VIDRL)	VIDRL and MDU-PHL	Caly et al
hCoV-19/Australia/VIC10443/2020	EPI_ISL_562914	9/4/20	Microbiological Diagnostic Unit - Public Health Laboratory (MDU-PHL)	MDU-PHL	Seemann et al
hCoV-19/Australia/VIC10448/2020	EPI_ISL_562710	8/29/20	Microbiological Diagnostic Unit - Public Health Laboratory (MDU-PHL)	MDU-PHL	Seemann et al
hCoV-19/Australia/VIC10454/2020	EPI_ISL_562916	9/4/20	Microbiological Diagnostic Unit - Public Health Laboratory (MDU-PHL)	MDU-PHL	Seemann et al
hCoV-19/Australia/VIC10455/2020	EPI_ISL_562917	8/31/20	Microbiological Diagnostic Unit - Public Health Laboratory (MDU-PHL)	MDU-PHL	Seemann et al
hCoV-19/Australia/VIC1046/2020	EPI_ISL_430550	4/3/20	Victorian Infectious Diseases Reference Laboratory (VIDRL)	Microbiological Diagnostic Unit Public Health Laboratory and Victorian Infectious Diseases Reference Laboratory, The Peter Doherty Institute for Infection and Immunity	Caly L. et al
hCoV-19/Australia/VIC10460/2020	EPI_ISL_562711	8/29/20	Microbiological Diagnostic Unit - Public Health Laboratory (MDU-PHL)	MDU-PHL	Seemann et al
hCoV-19/Australia/VIC10461/2020	EPI_ISL_562919	7/13/20	Microbiological Diagnostic Unit - Public Health Laboratory (MDU-PHL)	MDU-PHL	Seemann et al
hCoV-19/Australia/VIC10463/2020	EPI_ISL_562920	9/4/20	Microbiological Diagnostic Unit - Public Health Laboratory (MDU-PHL)	MDU-PHL	Seemann et al
hCoV-19/Australia/VIC10471/2020	EPI_ISL_562925	8/28/20	Microbiological Diagnostic Unit - Public Health Laboratory (MDU-PHL)	MDU-PHL	Seemann et al
hCoV-19/Australia/VIC10475/2020	EPI_ISL_562927	7/18/20	Microbiological Diagnostic Unit - Public Health Laboratory (MDU-PHL)	MDU-PHL	Seemann et al
hCoV-19/Australia/VIC10477/2020	EPI_ISL_562928	7/17/20	Microbiological Diagnostic Unit - Public Health Laboratory (MDU-PHL)	MDU-PHL	Seemann et al
hCoV-19/Australia/VIC10479/2020	EPI_ISL_562599	9/5/20	Microbiological Diagnostic Unit - Public Health Laboratory (MDU-PHL)	MDU-PHL	Seemann et al
hCoV-19/Australia/VIC10480/2020	EPI_ISL_562600	8/13/20	Microbiological Diagnostic Unit - Public Health Laboratory (MDU-PHL)	MDU-PHL	Seemann et al
hCoV-19/Australia/VIC10485/2020	EPI_ISL_562930	8/28/20	Microbiological Diagnostic Unit - Public Health Laboratory (MDU-PHL)	MDU-PHL	Seemann et al
hCoV-19/Australia/VIC10490/2020	EPI_ISL_562931	7/13/20	Microbiological Diagnostic Unit - Public Health Laboratory (MDU-PHL)	MDU-PHL	Seemann et al
hCoV-19/Australia/VIC10491/2020	EPI_ISL_562932	9/2/20	Microbiological Diagnostic Unit - Public Health Laboratory (MDU-PHL)	MDU-PHL	Seemann et al
hCoV-19/Australia/VIC10496/2020	EPI_ISL_562933	9/7/20	Microbiological Diagnostic Unit - Public Health Laboratory (MDU-PHL)	MDU-PHL	Seemann et al
hCoV-19/Australia/VIC10497/2020	EPI_ISL_562934	9/4/20	Microbiological Diagnostic Unit - Public Health Laboratory (MDU-PHL)	MDU-PHL	Seemann et al
hCoV-19/Australia/VIC10498/2020	EPI_ISL_562935	9/4/20	Microbiological Diagnostic Unit - Public Health Laboratory (MDU-PHL)	MDU-PHL	Seemann et al
hCoV-19/Australia/VIC10499/2020	EPI_ISL_562936	8/31/20	Victorian Infectious Diseases Reference Laboratory (VIDRL)	VIDRL and MDU-PHL	Caly et al
hCoV-19/Australia/VIC105/2020	EPI_ISL_419819	3/17/20	Victorian Infectious Diseases Reference Laboratory (VIDRL)	Victorian Infectious Diseases Reference Laboratory and Microbiological Diagnostic Unit Public Health Laboratory, Doherty Institute	Caly L. et al
hCoV-19/Australia/VIC10511/2020	EPI_ISL_562939	8/31/20	Microbiological Diagnostic Unit - Public Health Laboratory (MDU-PHL)	MDU-PHL	Seemann et al
hCoV-19/Australia/VIC10522/2020	EPI_ISL_561988	8/25/20	Victorian Infectious Diseases Reference Laboratory (VIDRL)	VIDRL and MDU-PHL	Caly et al
hCoV-19/Australia/VIC10525/2020	EPI_ISL_562946	8/27/20	Victorian Infectious Diseases Reference Laboratory (VIDRL)	VIDRL and MDU-PHL	Caly et al
hCoV-19/Australia/VIC10527/2020	EPI_ISL_562947	7/13/20	Microbiological Diagnostic Unit - Public Health Laboratory (MDU-PHL)	MDU-PHL	Seemann et al
hCoV-19/Australia/VIC10532/2020	EPI_ISL_562949	7/17/20	Microbiological Diagnostic Unit - Public Health Laboratory (MDU-PHL)	MDU-PHL	Seemann et al
hCoV-19/Australia/VIC10536/2020	EPI_ISL_562951	8/25/20	Victorian Infectious Diseases Reference Laboratory (VIDRL)	VIDRL and MDU-PHL	Caly et al
hCoV-19/Australia/VIC10538/2020	EPI_ISL_562952	9/7/20	Microbiological Diagnostic Unit - Public Health Laboratory (MDU-PHL)	MDU-PHL	Seemann et al
hCoV-19/Australia/VIC10540/2020	EPI_ISL_562173	9/3/20	Microbiological Diagnostic Unit - Public Health Laboratory (MDU-PHL)	MDU-PHL	Seemann et al
hCoV-19/Australia/VIC10542/2020	EPI_ISL_562953	8/3/20	Microbiological Diagnostic Unit - Public Health Laboratory (MDU-PHL)	MDU-PHL	Seemann et al
hCoV-19/Australia/VIC10548/2020	EPI_ISL_562954	7/29/20	Microbiological Diagnostic Unit - Public Health Laboratory (MDU-PHL)	MDU-PHL	Seemann et al
hCoV-19/Australia/VIC10554/2020	EPI_ISL_562956	7/16/20	Microbiological Diagnostic Unit - Public Health Laboratory (MDU-PHL)	MDU-PHL	Seemann et al
hCoV-19/Australia/VIC10556/2020	EPI_ISL_562957	9/4/20	Microbiological Diagnostic Unit - Public Health Laboratory (MDU-PHL)	MDU-PHL	Seemann et al
hCoV-19/Australia/VIC10564/2020	EPI_ISL_562960	8/2/20	Microbiological Diagnostic Unit - Public Health Laboratory (MDU-PHL)	MDU-PHL	Seemann et al
hCoV-19/Australia/VIC10565/2020	EPI_ISL_562961	8/24/20	Victorian Infectious Diseases Reference Laboratory (VIDRL)	VIDRL and MDU-PHL	Caly et al
hCoV-19/Australia/VIC10569/2020	EPI_ISL_562962	8/7/20	Microbiological Diagnostic Unit - Public Health Laboratory (MDU-PHL)	MDU-PHL	Seemann et al
hCoV-19/Australia/VIC10574/2020	EPI_ISL_562964	7/12/20	Microbiological Diagnostic Unit - Public Health Laboratory (MDU-PHL)	MDU-PHL	Seemann et al
hCoV-19/Australia/VIC10575/2020	EPI_ISL_562965	8/4/20	Microbiological Diagnostic Unit - Public Health Laboratory (MDU-PHL)	MDU-PHL	Seemann et al
hCoV-19/Australia/VIC10579/2020	EPI_ISL_562967	8/3/20	Microbiological Diagnostic Unit - Public Health Laboratory (MDU-PHL)	MDU-PHL	Seemann et al
hCoV-19/Australia/VIC10580/2020	EPI_ISL_562968	8/3/20	Microbiological Diagnostic Unit - Public Health Laboratory (MDU-PHL)	MDU-PHL	Seemann et al
hCoV-19/Australia/VIC10581/2020	EPI_ISL_562969	8/4/20	Microbiological Diagnostic Unit - Public Health Laboratory (MDU-PHL)	MDU-PHL	Seemann et al
hCoV-19/Australia/VIC10585/2020	EPI_ISL_562971	8/3/20	Microbiological Diagnostic Unit - Public Health Laboratory (MDU-PHL)	MDU-PHL	Seemann et al
hCoV-19/Australia/VIC10588/2020	EPI_ISL_562972	8/3/20	Microbiological Diagnostic Unit - Public Health Laboratory (MDU-PHL)	MDU-PHL	Seemann et al
hCoV-19/Australia/VIC10590/2020	EPI_ISL_562974	8/28/20	Microbiological Diagnostic Unit - Public Health Laboratory (MDU-PHL)	MDU-PHL	Seemann et al
hCoV-19/Australia/VIC10593/2020	EPI_ISL_562975	8/4/20	Microbiological Diagnostic Unit - Public Health Laboratory (MDU-PHL)	MDU-PHL	Seemann et al
hCoV-19/Australia/VIC10595/2020	EPI_ISL_562977	8/3/20	Microbiological Diagnostic Unit - Public Health Laboratory (MDU-PHL)	MDU-PHL	Seemann et al
hCoV-19/Australia/VIC10598/2020	EPI_ISL_562979	8/2/20	Microbiological Diagnostic Unit - Public Health Laboratory (MDU-PHL)	MDU-PHL	Seemann et al
hCoV-19/Australia/VIC10599/2020	EPI_ISL_562980	8/3/20	Microbiological Diagnostic Unit - Public Health Laboratory (MDU-PHL)	MDU-PHL	Seemann et al
hCoV-19/Australia/VIC106/2020	EPI_ISL_419820	3/17/20	Victorian Infectious Diseases Reference Laboratory (VIDRL)	Victorian Infectious Diseases Reference Laboratory and Microbiological Diagnostic Unit Public Health Laboratory, Doherty Institute	Caly L. et al
hCoV-19/Australia/VIC10603/2020	EPI_ISL_562983	8/3/20	Microbiological Diagnostic Unit - Public Health Laboratory (MDU-PHL)	MDU-PHL	Seemann et al
hCoV-19/Australia/VIC10605/2020	EPI_ISL_562985	8/3/20	Microbiological Diagnostic Unit - Public Health Laboratory (MDU-PHL)	MDU-PHL	Seemann et al
hCoV-19/Australia/VIC10609/2020	EPI_ISL_562987	8/2/20	Microbiological Diagnostic Unit - Public Health Laboratory (MDU-PHL)	MDU-PHL	Seemann et al
hCoV-19/Australia/VIC10610/2020	EPI_ISL_562988	8/4/20	Microbiological Diagnostic Unit - Public Health Laboratory (MDU-PHL)	MDU-PHL	Seemann et al
hCoV-19/Australia/VIC10611/2020	EPI_ISL_562989	8/4/20	Microbiological Diagnostic Unit - Public Health Laboratory (MDU-PHL)	MDU-PHL	Seemann et al
hCoV-19/Australia/VIC10615/2020	EPI_ISL_562992	8/4/20	Microbiological Diagnostic Unit - Public Health Laboratory (MDU-PHL)	MDU-PHL	Seemann et al
hCoV-19/Australia/VIC10616/2020	EPI_ISL_562993	8/2/20	Microbiological Diagnostic Unit - Public Health Laboratory (MDU-PHL)	MDU-PHL	Seemann et al
hCoV-19/Australia/VIC10618/2020	EPI_ISL_562994	8/4/20	Microbiological Diagnostic Unit - Public Health Laboratory (MDU-PHL)	MDU-PHL	Seemann et al
hCoV-19/Australia/VIC1062/2020	EPI_ISL_430578	4/4/20	Victorian Infectious Diseases Reference Laboratory (VIDRL)	Microbiological Diagnostic Unit Public Health Laboratory and Victorian Infectious Diseases Reference Laboratory, The Peter Doherty Institute for Infection and Immunity	Caly L. et al
hCoV-19/Australia/VIC10622/2020	EPI_ISL_562997	8/4/20	Microbiological Diagnostic Unit - Public Health Laboratory (MDU-PHL)	MDU-PHL	Seemann et al
hCoV-19/Australia/VIC10627/2020	EPI_ISL_563000	9/5/20	Victorian Infectious Diseases Reference Laboratory (VIDRL)	VIDRL and MDU-PHL	Caly et al
hCoV-19/Australia/VIC10631/2020	EPI_ISL_563001	7/30/20	Microbiological Diagnostic Unit - Public Health Laboratory (MDU-PHL)	MDU-PHL	Seemann et al
hCoV-19/Australia/VIC10633/2020	EPI_ISL_563002	8/31/20	Microbiological Diagnostic Unit - Public Health Laboratory (MDU-PHL)	MDU-PHL	Seemann et al
hCoV-19/Australia/VIC10636/2020	EPI_ISL_563003	9/6/20	Microbiological Diagnostic Unit - Public Health Laboratory (MDU-PHL)	MDU-PHL	Seemann et al
hCoV-19/Australia/VIC10638/2020	EPI_ISL_563005	7/30/20	Microbiological Diagnostic Unit - Public Health Laboratory (MDU-PHL)	MDU-PHL	Seemann et al
hCoV-19/Australia/VIC10640/2020	EPI_ISL_563007	9/1/20	Microbiological Diagnostic Unit - Public Health Laboratory (MDU-PHL)	MDU-PHL	Seemann et al
hCoV-19/Australia/VIC10641/2020	EPI_ISL_563008	9/1/20	Microbiological Diagnostic Unit - Public Health Laboratory (MDU-PHL)	MDU-PHL	Seemann et al
hCoV-19/Australia/VIC10642/2020	EPI_ISL_563009	7/31/20	Microbiological Diagnostic Unit - Public Health Laboratory (MDU-PHL)	MDU-PHL	Seemann et al
hCoV-19/Australia/VIC10643/2020	EPI_ISL_563010	2020	Microbiological Diagnostic Unit - Public Health Laboratory (MDU-PHL)	MDU-PHL	Seemann et al
hCoV-19/Australia/VIC10645/2020	EPI_ISL_563012	2020	Microbiological Diagnostic Unit - Public Health Laboratory (MDU-PHL)	MDU-PHL	Seemann et al
hCoV-19/Australia/VIC10646/2020	EPI_ISL_562712	9/5/20	Microbiological Diagnostic Unit - Public Health Laboratory (MDU-PHL)	MDU-PHL	Seemann et al
hCoV-19/Australia/VIC10654/2020	EPI_ISL_563017	2020	Microbiological Diagnostic Unit - Public Health Laboratory (MDU-PHL)	MDU-PHL	Seemann et al
hCoV-19/Australia/VIC10655/2020	EPI_ISL_563018	9/6/20	Microbiological Diagnostic Unit - Public Health Laboratory (MDU-PHL)	MDU-PHL	Seemann et al
hCoV-19/Australia/VIC10660/2020	EPI_ISL_563021	9/2/20	Microbiological Diagnostic Unit - Public Health Laboratory (MDU-PHL)	MDU-PHL	Seemann et al
hCoV-19/Australia/VIC10661/2020	EPI_ISL_563022	9/5/20	Microbiological Diagnostic Unit - Public Health Laboratory (MDU-PHL)	MDU-PHL	Seemann et al
hCoV-19/Australia/VIC10662/2020	EPI_ISL_563023	2020	Microbiological Diagnostic Unit - Public Health Laboratory (MDU-PHL)	MDU-PHL	Seemann et al
hCoV-19/Australia/VIC10663/2020	EPI_ISL_563024	9/4/20	Microbiological Diagnostic Unit - Public Health Laboratory (MDU-PHL)	MDU-PHL	Seemann et al
hCoV-19/Australia/VIC1067/2020	EPI_ISL_430670	4/4/20	Microbiological Diagnostic Unit Public Health Laboratory	Microbiological Diagnostic Unit Public Health Laboratory	Seemann T. et al
hCoV-19/Australia/VIC10671/2020	EPI_ISL_563027	9/5/20	Microbiological Diagnostic Unit - Public Health Laboratory (MDU-PHL)	MDU-PHL	Seemann et al
hCoV-19/Australia/VIC10676/2020	EPI_ISL_563028	9/6/20	Microbiological Diagnostic Unit - Public Health Laboratory (MDU-PHL)	MDU-PHL	Seemann et al
hCoV-19/Australia/VIC10677/2020	EPI_ISL_562713	8/31/20	Microbiological Diagnostic Unit - Public Health Laboratory (MDU-PHL)	MDU-PHL	Seemann et al
hCoV-19/Australia/VIC10680/2020	EPI_ISL_563029	8/1/20	Microbiological Diagnostic Unit - Public Health Laboratory (MDU-PHL)	MDU-PHL	Seemann et al
hCoV-19/Australia/VIC10682/2020	EPI_ISL_563031	7/30/20	Microbiological Diagnostic Unit - Public Health Laboratory (MDU-PHL)	MDU-PHL	Seemann et al
hCoV-19/Australia/VIC10689/2020	EPI_ISL_563032	8/1/20	Microbiological Diagnostic Unit - Public Health Laboratory (MDU-PHL)	MDU-PHL	Seemann et al
hCoV-19/Australia/VIC10690/2020	EPI_ISL_563033	9/3/20	Microbiological Diagnostic Unit - Public Health Laboratory (MDU-PHL)	MDU-PHL	Seemann et al
hCoV-19/Australia/VIC10691/2020	EPI_ISL_563034	9/4/20	Microbiological Diagnostic Unit - Public Health Laboratory (MDU-PHL)	MDU-PHL	Seemann et al
hCoV-19/Australia/VIC10692/2020	EPI_ISL_562591	9/1/20	Microbiological Diagnostic Unit - Public Health Laboratory (MDU-PHL)	MDU-PHL	Seemann et al
hCoV-19/Australia/VIC10693/2020	EPI_ISL_562714	8/31/20	Microbiological Diagnostic Unit - Public Health Laboratory (MDU-PHL)	MDU-PHL	Seemann et al
hCoV-19/Australia/VIC10694/2020	EPI_ISL_563035	8/2/20	Microbiological Diagnostic Unit - Public Health Laboratory (MDU-PHL)	MDU-PHL	Seemann et al
hCoV-19/Australia/VIC10695/2020	EPI_ISL_563036	7/30/20	Microbiological Diagnostic Unit - Public Health Laboratory (MDU-PHL)	MDU-PHL	Seemann et al
hCoV-19/Australia/VIC10698/2020	EPI_ISL_563038	9/5/20	Microbiological Diagnostic Unit - Public Health Laboratory (MDU-PHL)	MDU-PHL	Seemann et al
hCoV-19/Australia/VIC10700/2020	EPI_ISL_563039	8/1/20	Microbiological Diagnostic Unit - Public Health Laboratory (MDU-PHL)	MDU-PHL	Seemann et al
hCoV-19/Australia/VIC10701/2020	EPI_ISL_563040	9/4/20	Microbiological Diagnostic Unit - Public Health Laboratory (MDU-PHL)	MDU-PHL	Seemann et al
hCoV-19/Australia/VIC10702/2020	EPI_ISL_563041	2020	Microbiological Diagnostic Unit - Public Health Laboratory (MDU-PHL)	MDU-PHL	Seemann et al
hCoV-19/Australia/VIC10705/2020	EPI_ISL_563044	9/1/20	Microbiological Diagnostic Unit - Public Health Laboratory (MDU-PHL)	MDU-PHL	Seemann et al
hCoV-19/Australia/VIC10706/2020	EPI_ISL_563045	9/1/20	Microbiological Diagnostic Unit - Public Health Laboratory (MDU-PHL)	MDU-PHL	Seemann et al
hCoV-19/Australia/VIC10708/2020	EPI_ISL_563046	9/3/20	Microbiological Diagnostic Unit - Public Health Laboratory (MDU-PHL)	MDU-PHL	Seemann et al
hCoV-19/Australia/VIC10711/2020	EPI_ISL_563048	9/6/20	Microbiological Diagnostic Unit - Public Health Laboratory (MDU-PHL)	MDU-PHL	Seemann et al
hCoV-19/Australia/VIC10712/2020	EPI_ISL_563049	9/3/20	Microbiological Diagnostic Unit - Public Health Laboratory (MDU-PHL)	MDU-PHL	Seemann et al
hCoV-19/Australia/VIC10716/2020	EPI_ISL_563050	9/1/20	Microbiological Diagnostic Unit - Public Health Laboratory (MDU-PHL)	MDU-PHL	Seemann et al
hCoV-19/Australia/VIC10718/2020	EPI_ISL_563051	8/3/20	Microbiological Diagnostic Unit - Public Health Laboratory (MDU-PHL)	MDU-PHL	Seemann et al
hCoV-19/Australia/VIC10719/2020	EPI_ISL_563052	2020	Microbiological Diagnostic Unit - Public Health Laboratory (MDU-PHL)	MDU-PHL	Seemann et al
hCoV-19/Australia/VIC10720/2020	EPI_ISL_563053	9/3/20	Microbiological Diagnostic Unit - Public Health Laboratory (MDU-PHL)	MDU-PHL	Seemann et al
hCoV-19/Australia/VIC10723/2020	EPI_ISL_563055	9/6/20	Microbiological Diagnostic Unit - Public Health Laboratory (MDU-PHL)	MDU-PHL	Seemann et al
hCoV-19/Australia/VIC10725/2020	EPI_ISL_563056	7/31/20	Microbiological Diagnostic Unit - Public Health Laboratory (MDU-PHL)	MDU-PHL	Seemann et al
hCoV-19/Australia/VIC10727/2020	EPI_ISL_563058	8/2/20	Microbiological Diagnostic Unit - Public Health Laboratory (MDU-PHL)	MDU-PHL	Seemann et al
hCoV-19/Australia/VIC10736/2020	EPI_ISL_563060	9/3/20	Microbiological Diagnostic Unit - Public Health Laboratory (MDU-PHL)	MDU-PHL	Seemann et al
hCoV-19/Australia/VIC10737/2020	EPI_ISL_563061	9/5/20	Microbiological Diagnostic Unit - Public Health Laboratory (MDU-PHL)	MDU-PHL	Seemann et al
hCoV-19/Australia/VIC10740/2020	EPI_ISL_563063	9/4/20	Microbiological Diagnostic Unit - Public Health Laboratory (MDU-PHL)	MDU-PHL	Seemann et al
hCoV-19/Australia/VIC10747/2020	EPI_ISL_563067	7/31/20	Microbiological Diagnostic Unit - Public Health Laboratory (MDU-PHL)	MDU-PHL	Seemann et al
hCoV-19/Australia/VIC10752/2020	EPI_ISL_563070	8/3/20	Microbiological Diagnostic Unit - Public Health Laboratory (MDU-PHL)	MDU-PHL	Seemann et al
hCoV-19/Australia/VIC10753/2020	EPI_ISL_563071	9/1/20	Microbiological Diagnostic Unit - Public Health Laboratory (MDU-PHL)	MDU-PHL	Seemann et al
hCoV-19/Australia/VIC10756/2020	EPI_ISL_563073	2020	Microbiological Diagnostic Unit - Public Health Laboratory (MDU-PHL)	MDU-PHL	Seemann et al
hCoV-19/Australia/VIC10757/2020	EPI_ISL_563074	9/3/20	Microbiological Diagnostic Unit - Public Health Laboratory (MDU-PHL)	MDU-PHL	Seemann et al
hCoV-19/Australia/VIC10760/2020	EPI_ISL_563077	9/1/20	Microbiological Diagnostic Unit - Public Health Laboratory (MDU-PHL)	MDU-PHL	Seemann et al
hCoV-19/Australia/VIC10761/2020	EPI_ISL_563078	7/30/20	Microbiological Diagnostic Unit - Public Health Laboratory (MDU-PHL)	MDU-PHL	Seemann et al
hCoV-19/Australia/VIC10762/2020	EPI_ISL_563079	9/1/20	Microbiological Diagnostic Unit - Public Health Laboratory (MDU-PHL)	MDU-PHL	Seemann et al
hCoV-19/Australia/VIC10770/2020	EPI_ISL_563080	9/3/20	Microbiological Diagnostic Unit - Public Health Laboratory (MDU-PHL)	MDU-PHL	Seemann et al
hCoV-19/Australia/VIC10771/2020	EPI_ISL_563081	8/2/20	Microbiological Diagnostic Unit - Public Health Laboratory (MDU-PHL)	MDU-PHL	Seemann et al
hCoV-19/Australia/VIC10773/2020	EPI_ISL_563082	8/31/20	Microbiological Diagnostic Unit - Public Health Laboratory (MDU-PHL)	MDU-PHL	Seemann et al
hCoV-19/Australia/VIC10774/2020	EPI_ISL_563083	9/2/20	Microbiological Diagnostic Unit - Public Health Laboratory (MDU-PHL)	MDU-PHL	Seemann et al
hCoV-19/Australia/VIC10775/2020	EPI_ISL_563084	9/5/20	Microbiological Diagnostic Unit - Public Health Laboratory (MDU-PHL)	MDU-PHL	Seemann et al
hCoV-19/Australia/VIC10776/2020	EPI_ISL_562715	8/31/20	Microbiological Diagnostic Unit - Public Health Laboratory (MDU-PHL)	MDU-PHL	Seemann et al
hCoV-19/Australia/VIC10777/2020	EPI_ISL_563085	9/6/20	Microbiological Diagnostic Unit - Public Health Laboratory (MDU-PHL)	MDU-PHL	Seemann et al
hCoV-19/Australia/VIC10778/2020	EPI_ISL_562602	8/2/20	Microbiological Diagnostic Unit - Public Health Laboratory (MDU-PHL)	MDU-PHL	Seemann et al
hCoV-19/Australia/VIC10781/2020	EPI_ISL_563086	9/3/20	Microbiological Diagnostic Unit - Public Health Laboratory (MDU-PHL)	MDU-PHL	Seemann et al
hCoV-19/Australia/VIC10782/2020	EPI_ISL_563087	8/31/20	Microbiological Diagnostic Unit - Public Health Laboratory (MDU-PHL)	MDU-PHL	Seemann et al
hCoV-19/Australia/VIC10786/2020	EPI_ISL_563088	9/1/20	Microbiological Diagnostic Unit - Public Health Laboratory (MDU-PHL)	MDU-PHL	Seemann et al
hCoV-19/Australia/VIC10788/2020	EPI_ISL_563090	9/2/20	Microbiological Diagnostic Unit - Public Health Laboratory (MDU-PHL)	MDU-PHL	Seemann et al
hCoV-19/Australia/VIC10789/2020	EPI_ISL_562592	9/1/20	Microbiological Diagnostic Unit - Public Health Laboratory (MDU-PHL)	MDU-PHL	Seemann et al
hCoV-19/Australia/VIC10792/2020	EPI_ISL_563092	7/30/20	Microbiological Diagnostic Unit - Public Health Laboratory (MDU-PHL)	MDU-PHL	Seemann et al
hCoV-19/Australia/VIC10795/2020	EPI_ISL_563094	7/31/20	Microbiological Diagnostic Unit - Public Health Laboratory (MDU-PHL)	MDU-PHL	Seemann et al
hCoV-19/Australia/VIC10796/2020	EPI_ISL_563095	9/6/20	Microbiological Diagnostic Unit - Public Health Laboratory (MDU-PHL)	MDU-PHL	Seemann et al
hCoV-19/Australia/VIC10798/2020	EPI_ISL_563096	7/30/20	Microbiological Diagnostic Unit - Public Health Laboratory (MDU-PHL)	MDU-PHL	Seemann et al
hCoV-19/Australia/VIC1080/2020	EPI_ISL_430579	4/6/20	Victorian Infectious Diseases Reference Laboratory (VIDRL)	Microbiological Diagnostic Unit Public Health Laboratory and Victorian Infectious Diseases Reference Laboratory, The Peter Doherty Institute for Infection and Immunity	Caly L. et al
hCoV-19/Australia/VIC10801/2020	EPI_ISL_563098	9/6/20	Microbiological Diagnostic Unit - Public Health Laboratory (MDU-PHL)	MDU-PHL	Seemann et al
hCoV-19/Australia/VIC10806/2020	EPI_ISL_563099	9/1/20	Microbiological Diagnostic Unit - Public Health Laboratory (MDU-PHL)	MDU-PHL	Seemann et al
hCoV-19/Australia/VIC10808/2020	EPI_ISL_563100	8/1/20	Microbiological Diagnostic Unit - Public Health Laboratory (MDU-PHL)	MDU-PHL	Seemann et al
hCoV-19/Australia/VIC10809/2020	EPI_ISL_563101	8/3/20	Microbiological Diagnostic Unit - Public Health Laboratory (MDU-PHL)	MDU-PHL	Seemann et al
hCoV-19/Australia/VIC10813/2020	EPI_ISL_563104	7/30/20	Microbiological Diagnostic Unit - Public Health Laboratory (MDU-PHL)	MDU-PHL	Seemann et al
hCoV-19/Australia/VIC10814/2020	EPI_ISL_563105	7/31/20	Microbiological Diagnostic Unit - Public Health Laboratory (MDU-PHL)	MDU-PHL	Seemann et al
hCoV-19/Australia/VIC10819/2020	EPI_ISL_563108	7/30/20	Microbiological Diagnostic Unit - Public Health Laboratory (MDU-PHL)	MDU-PHL	Seemann et al
hCoV-19/Australia/VIC10822/2020	EPI_ISL_563111	9/1/20	Microbiological Diagnostic Unit - Public Health Laboratory (MDU-PHL)	MDU-PHL	Seemann et al
hCoV-19/Australia/VIC10825/2020	EPI_ISL_563112	2020	Microbiological Diagnostic Unit - Public Health Laboratory (MDU-PHL)	MDU-PHL	Seemann et al
hCoV-19/Australia/VIC10828/2020	EPI_ISL_563113	8/30/20	Microbiological Diagnostic Unit - Public Health Laboratory (MDU-PHL)	MDU-PHL	Seemann et al
hCoV-19/Australia/VIC10831/2020	EPI_ISL_563116	2020	Microbiological Diagnostic Unit - Public Health Laboratory (MDU-PHL)	MDU-PHL	Seemann et al
hCoV-19/Australia/VIC10832/2020	EPI_ISL_563117	8/2/20	Microbiological Diagnostic Unit - Public Health Laboratory (MDU-PHL)	MDU-PHL	Seemann et al
hCoV-19/Australia/VIC10836/2020	EPI_ISL_563120	7/31/20	Microbiological Diagnostic Unit - Public Health Laboratory (MDU-PHL)	MDU-PHL	Seemann et al
hCoV-19/Australia/VIC10838/2020	EPI_ISL_563121	7/30/20	Microbiological Diagnostic Unit - Public Health Laboratory (MDU-PHL)	MDU-PHL	Seemann et al
hCoV-19/Australia/VIC10840/2020	EPI_ISL_563122	7/30/20	Microbiological Diagnostic Unit - Public Health Laboratory (MDU-PHL)	MDU-PHL	Seemann et al
hCoV-19/Australia/VIC10841/2020	EPI_ISL_563123	7/31/20	Microbiological Diagnostic Unit - Public Health Laboratory (MDU-PHL)	MDU-PHL	Seemann et al
hCoV-19/Australia/VIC10847/2020	EPI_ISL_563124	9/8/20	Microbiological Diagnostic Unit - Public Health Laboratory (MDU-PHL)	MDU-PHL	Seemann et al
hCoV-19/Australia/VIC10849/2020	EPI_ISL_563126	9/7/20	Microbiological Diagnostic Unit - Public Health Laboratory (MDU-PHL)	MDU-PHL	Seemann et al
hCoV-19/Australia/VIC10851/2020	EPI_ISL_562716	9/3/20	Microbiological Diagnostic Unit - Public Health Laboratory (MDU-PHL)	MDU-PHL	Seemann et al
hCoV-19/Australia/VIC10857/2020	EPI_ISL_563128	9/3/20	Microbiological Diagnostic Unit - Public Health Laboratory (MDU-PHL)	MDU-PHL	Seemann et al
hCoV-19/Australia/VIC10858/2020	EPI_ISL_563129	9/1/20	Microbiological Diagnostic Unit - Public Health Laboratory (MDU-PHL)	MDU-PHL	Seemann et al
hCoV-19/Australia/VIC10863/2020	EPI_ISL_563130	9/1/20	Microbiological Diagnostic Unit - Public Health Laboratory (MDU-PHL)	MDU-PHL	Seemann et al
hCoV-19/Australia/VIC10866/2020	EPI_ISL_563131	9/2/20	Victorian Infectious Diseases Reference Laboratory (VIDRL)	VIDRL and MDU-PHL	Caly et al
hCoV-19/Australia/VIC10867/2020	EPI_ISL_563132	9/2/20	Victorian Infectious Diseases Reference Laboratory (VIDRL)	VIDRL and MDU-PHL	Caly et al
hCoV-19/Australia/VIC10870/2020	EPI_ISL_1055276	8/29/20	Microbiological Diagnostic Unit - Public Health Laboratory (MDU-PHL)	MDU-PHL	Seemann T. et al
hCoV-19/Australia/VIC10871/2020	EPI_ISL_563134	8/4/20	Microbiological Diagnostic Unit - Public Health Laboratory (MDU-PHL)	MDU-PHL	Seemann et al
hCoV-19/Australia/VIC10891/2020	EPI_ISL_563142	8/18/20	Victorian Infectious Diseases Reference Laboratory (VIDRL)	VIDRL and MDU-PHL	Caly et al
hCoV-19/Australia/VIC10892/2020	EPI_ISL_1055278	8/30/20	Victorian Infectious Diseases Reference Laboratory (VIDRL)	VIDRL and MDU-PHL	Caly L. et al
hCoV-19/Australia/VIC10894/2020	EPI_ISL_562640	8/20/20	Victorian Infectious Diseases Reference Laboratory (VIDRL)	VIDRL and MDU-PHL	Caly et al
hCoV-19/Australia/VIC10897/2020	EPI_ISL_563144	9/4/20	Victorian Infectious Diseases Reference Laboratory (VIDRL)	VIDRL and MDU-PHL	Caly et al
hCoV-19/Australia/VIC109/2020	EPI_ISL_419718	3/18/20	Microbiological Diagnostic Unit Public Health Laboratory	Microbiological Diagnostic Unit Public Health Laboratory	Seemann T. et al
hCoV-19/Australia/VIC10903/2020	EPI_ISL_563146	8/5/20	Microbiological Diagnostic Unit - Public Health Laboratory (MDU-PHL)	MDU-PHL	Seemann et al
hCoV-19/Australia/VIC10905/2020	EPI_ISL_563148	9/4/20	Microbiological Diagnostic Unit - Public Health Laboratory (MDU-PHL)	MDU-PHL	Seemann et al
hCoV-19/Australia/VIC10910/2020	EPI_ISL_563150	9/5/20	Microbiological Diagnostic Unit - Public Health Laboratory (MDU-PHL)	MDU-PHL	Seemann et al
hCoV-19/Australia/VIC10917/2020	EPI_ISL_563153	9/5/20	Microbiological Diagnostic Unit - Public Health Laboratory (MDU-PHL)	MDU-PHL	Seemann et al
hCoV-19/Australia/VIC10922/2020	EPI_ISL_562603	9/3/20	Microbiological Diagnostic Unit - Public Health Laboratory (MDU-PHL)	MDU-PHL	Seemann et al
hCoV-19/Australia/VIC10923/2020	EPI_ISL_563154	9/8/20	Microbiological Diagnostic Unit - Public Health Laboratory (MDU-PHL)	MDU-PHL	Seemann et al
hCoV-19/Australia/VIC10927/2020	EPI_ISL_562604	9/7/20	Microbiological Diagnostic Unit - Public Health Laboratory (MDU-PHL)	MDU-PHL	Seemann et al
hCoV-19/Australia/VIC10931/2020	EPI_ISL_563158	9/4/20	Microbiological Diagnostic Unit - Public Health Laboratory (MDU-PHL)	MDU-PHL	Seemann et al
hCoV-19/Australia/VIC10936/2020	EPI_ISL_563160	9/6/20	Microbiological Diagnostic Unit - Public Health Laboratory (MDU-PHL)	MDU-PHL	Seemann et al
hCoV-19/Australia/VIC10940/2020	EPI_ISL_1055280	9/9/20	Microbiological Diagnostic Unit - Public Health Laboratory (MDU-PHL)	MDU-PHL	Seemann T. et al
hCoV-19/Australia/VIC10943/2020	EPI_ISL_562700	9/7/20	Victorian Infectious Diseases Reference Laboratory (VIDRL)	VIDRL and MDU-PHL	Caly et al
hCoV-19/Australia/VIC10944/2020	EPI_ISL_563161	8/12/20	Microbiological Diagnostic Unit - Public Health Laboratory (MDU-PHL)	MDU-PHL	Seemann et al
hCoV-19/Australia/VIC10947/2020	EPI_ISL_563162	9/7/20	Microbiological Diagnostic Unit - Public Health Laboratory (MDU-PHL)	MDU-PHL	Seemann et al
hCoV-19/Australia/VIC10948/2020	EPI_ISL_563163	7/29/20	Microbiological Diagnostic Unit - Public Health Laboratory (MDU-PHL)	MDU-PHL	Seemann et al
hCoV-19/Australia/VIC10950/2020	EPI_ISL_1055281	9/8/20	Microbiological Diagnostic Unit - Public Health Laboratory (MDU-PHL)	MDU-PHL	Seemann T. et al
hCoV-19/Australia/VIC10958/2020	EPI_ISL_563168	9/7/20	Microbiological Diagnostic Unit - Public Health Laboratory (MDU-PHL)	MDU-PHL	Seemann et al
hCoV-19/Australia/VIC10959/2020	EPI_ISL_563169	2020	Microbiological Diagnostic Unit - Public Health Laboratory (MDU-PHL)	MDU-PHL	Seemann et al
hCoV-19/Australia/VIC10961/2020	EPI_ISL_563170	7/29/20	Microbiological Diagnostic Unit - Public Health Laboratory (MDU-PHL)	MDU-PHL	Seemann et al
hCoV-19/Australia/VIC10963/2020	EPI_ISL_563171	9/7/20	Microbiological Diagnostic Unit - Public Health Laboratory (MDU-PHL)	MDU-PHL	Seemann et al
hCoV-19/Australia/VIC10965/2020	EPI_ISL_563172	7/31/20	Microbiological Diagnostic Unit - Public Health Laboratory (MDU-PHL)	MDU-PHL	Seemann et al
hCoV-19/Australia/VIC10967/2020	EPI_ISL_563173	2020	Microbiological Diagnostic Unit - Public Health Laboratory (MDU-PHL)	MDU-PHL	Seemann et al
hCoV-19/Australia/VIC10969/2020	EPI_ISL_563175	9/7/20	Microbiological Diagnostic Unit - Public Health Laboratory (MDU-PHL)	MDU-PHL	Seemann et al
hCoV-19/Australia/VIC10973/2020	EPI_ISL_563177	9/8/20	Microbiological Diagnostic Unit - Public Health Laboratory (MDU-PHL)	MDU-PHL	Seemann et al
hCoV-19/Australia/VIC10977/2020	EPI_ISL_1055283	8/3/20	Microbiological Diagnostic Unit - Public Health Laboratory (MDU-PHL)	MDU-PHL	Seemann T. et al
hCoV-19/Australia/VIC10981/2020	EPI_ISL_563180	9/8/20	Microbiological Diagnostic Unit - Public Health Laboratory (MDU-PHL)	MDU-PHL	Seemann et al
hCoV-19/Australia/VIC10982/2020	EPI_ISL_563181	7/30/20	Microbiological Diagnostic Unit - Public Health Laboratory (MDU-PHL)	MDU-PHL	Seemann et al
hCoV-19/Australia/VIC10985/2020	EPI_ISL_563183	9/7/20	Microbiological Diagnostic Unit - Public Health Laboratory (MDU-PHL)	MDU-PHL	Seemann et al
hCoV-19/Australia/VIC10986/2020	EPI_ISL_563184	7/31/20	Microbiological Diagnostic Unit - Public Health Laboratory (MDU-PHL)	MDU-PHL	Seemann et al
hCoV-19/Australia/VIC10988/2020	EPI_ISL_562717	9/8/20	Microbiological Diagnostic Unit - Public Health Laboratory (MDU-PHL)	MDU-PHL	Seemann et al
hCoV-19/Australia/VIC10989/2020	EPI_ISL_563185	8/1/20	Microbiological Diagnostic Unit - Public Health Laboratory (MDU-PHL)	MDU-PHL	Seemann et al
hCoV-19/Australia/VIC10991/2020	EPI_ISL_563186	2020	Microbiological Diagnostic Unit - Public Health Laboratory (MDU-PHL)	MDU-PHL	Seemann et al
hCoV-19/Australia/VIC10992/2020	EPI_ISL_563187	8/1/20	Microbiological Diagnostic Unit - Public Health Laboratory (MDU-PHL)	MDU-PHL	Seemann et al
hCoV-19/Australia/VIC10993/2020	EPI_ISL_563188	8/3/20	Microbiological Diagnostic Unit - Public Health Laboratory (MDU-PHL)	MDU-PHL	Seemann et al
hCoV-19/Australia/VIC10999/2020	EPI_ISL_563191	8/3/20	Microbiological Diagnostic Unit - Public Health Laboratory (MDU-PHL)	MDU-PHL	Seemann et al
hCoV-19/Australia/VIC11000/2020	EPI_ISL_563192	8/2/20	Microbiological Diagnostic Unit - Public Health Laboratory (MDU-PHL)	MDU-PHL	Seemann et al
hCoV-19/Australia/VIC11001/2020	EPI_ISL_562606	7/30/20	Microbiological Diagnostic Unit - Public Health Laboratory (MDU-PHL)	MDU-PHL	Seemann et al
hCoV-19/Australia/VIC11004/2020	EPI_ISL_563193	8/1/20	Microbiological Diagnostic Unit - Public Health Laboratory (MDU-PHL)	MDU-PHL	Seemann et al
hCoV-19/Australia/VIC11011/2020	EPI_ISL_563196	2020	Microbiological Diagnostic Unit - Public Health Laboratory (MDU-PHL)	MDU-PHL	Seemann et al
hCoV-19/Australia/VIC11014/2020	EPI_ISL_563199	7/30/20	Microbiological Diagnostic Unit - Public Health Laboratory (MDU-PHL)	MDU-PHL	Seemann et al
hCoV-19/Australia/VIC11016/2020	EPI_ISL_562719	9/7/20	Microbiological Diagnostic Unit - Public Health Laboratory (MDU-PHL)	MDU-PHL	Seemann et al
hCoV-19/Australia/VIC11017/2020	EPI_ISL_563200	9/8/20	Microbiological Diagnostic Unit - Public Health Laboratory (MDU-PHL)	MDU-PHL	Seemann et al
hCoV-19/Australia/VIC11018/2020	EPI_ISL_563201	2020	Microbiological Diagnostic Unit - Public Health Laboratory (MDU-PHL)	MDU-PHL	Seemann et al
hCoV-19/Australia/VIC11019/2020	EPI_ISL_563202	7/31/20	Microbiological Diagnostic Unit - Public Health Laboratory (MDU-PHL)	MDU-PHL	Seemann et al
hCoV-19/Australia/VIC11020/2020	EPI_ISL_563203	2020	Microbiological Diagnostic Unit - Public Health Laboratory (MDU-PHL)	MDU-PHL	Seemann et al
hCoV-19/Australia/VIC11023/2020	EPI_ISL_563206	8/3/20	Microbiological Diagnostic Unit - Public Health Laboratory (MDU-PHL)	MDU-PHL	Seemann et al
hCoV-19/Australia/VIC11024/2020	EPI_ISL_563207	2020	Microbiological Diagnostic Unit - Public Health Laboratory (MDU-PHL)	MDU-PHL	Seemann et al
hCoV-19/Australia/VIC11028/2020	EPI_ISL_563209	7/29/20	Microbiological Diagnostic Unit - Public Health Laboratory (MDU-PHL)	MDU-PHL	Seemann et al
hCoV-19/Australia/VIC11030/2020	EPI_ISL_563210	8/3/20	Microbiological Diagnostic Unit - Public Health Laboratory (MDU-PHL)	MDU-PHL	Seemann et al
hCoV-19/Australia/VIC11032/2020	EPI_ISL_563211	8/3/20	Microbiological Diagnostic Unit - Public Health Laboratory (MDU-PHL)	MDU-PHL	Seemann et al
hCoV-19/Australia/VIC11033/2020	EPI_ISL_563212	9/8/20	Microbiological Diagnostic Unit - Public Health Laboratory (MDU-PHL)	MDU-PHL	Seemann et al
hCoV-19/Australia/VIC11039/2020	EPI_ISL_562608	7/30/20	Microbiological Diagnostic Unit - Public Health Laboratory (MDU-PHL)	MDU-PHL	Seemann et al
hCoV-19/Australia/VIC11040/2020	EPI_ISL_563214	9/8/20	Microbiological Diagnostic Unit - Public Health Laboratory (MDU-PHL)	MDU-PHL	Seemann et al
hCoV-19/Australia/VIC11042/2020	EPI_ISL_563216	7/31/20	Microbiological Diagnostic Unit - Public Health Laboratory (MDU-PHL)	MDU-PHL	Seemann et al
hCoV-19/Australia/VIC11043/2020	EPI_ISL_563217	2020	Microbiological Diagnostic Unit - Public Health Laboratory (MDU-PHL)	MDU-PHL	Seemann et al
hCoV-19/Australia/VIC11044/2020	EPI_ISL_563218	7/31/20	Microbiological Diagnostic Unit - Public Health Laboratory (MDU-PHL)	MDU-PHL	Seemann et al
hCoV-19/Australia/VIC11045/2020	EPI_ISL_563219	2020	Microbiological Diagnostic Unit - Public Health Laboratory (MDU-PHL)	MDU-PHL	Seemann et al
hCoV-19/Australia/VIC11050/2020	EPI_ISL_563222	7/31/20	Microbiological Diagnostic Unit - Public Health Laboratory (MDU-PHL)	MDU-PHL	Seemann et al
hCoV-19/Australia/VIC11051/2020	EPI_ISL_563223	2020	Microbiological Diagnostic Unit - Public Health Laboratory (MDU-PHL)	MDU-PHL	Seemann et al
hCoV-19/Australia/VIC11052/2020	EPI_ISL_563224	9/8/20	Microbiological Diagnostic Unit - Public Health Laboratory (MDU-PHL)	MDU-PHL	Seemann et al
hCoV-19/Australia/VIC11054/2020	EPI_ISL_563225	2020	Microbiological Diagnostic Unit - Public Health Laboratory (MDU-PHL)	MDU-PHL	Seemann et al
hCoV-19/Australia/VIC11056/2020	EPI_ISL_563226	7/29/20	Microbiological Diagnostic Unit - Public Health Laboratory (MDU-PHL)	MDU-PHL	Seemann et al
hCoV-19/Australia/VIC11061/2020	EPI_ISL_563228	9/7/20	Microbiological Diagnostic Unit - Public Health Laboratory (MDU-PHL)	MDU-PHL	Seemann et al
hCoV-19/Australia/VIC11062/2020	EPI_ISL_562609	9/8/20	Microbiological Diagnostic Unit - Public Health Laboratory (MDU-PHL)	MDU-PHL	Seemann et al
hCoV-19/Australia/VIC11067/2020	EPI_ISL_563229	7/29/20	Microbiological Diagnostic Unit - Public Health Laboratory (MDU-PHL)	MDU-PHL	Seemann et al
hCoV-19/Australia/VIC11068/2020	EPI_ISL_563230	9/7/20	Microbiological Diagnostic Unit - Public Health Laboratory (MDU-PHL)	MDU-PHL	Seemann et al
hCoV-19/Australia/VIC11071/2020	EPI_ISL_563231	8/3/20	Microbiological Diagnostic Unit - Public Health Laboratory (MDU-PHL)	MDU-PHL	Seemann et al
hCoV-19/Australia/VIC11073/2020	EPI_ISL_563232	7/31/20	Microbiological Diagnostic Unit - Public Health Laboratory (MDU-PHL)	MDU-PHL	Seemann et al
hCoV-19/Australia/VIC11074/2020	EPI_ISL_563233	9/8/20	Microbiological Diagnostic Unit - Public Health Laboratory (MDU-PHL)	MDU-PHL	Seemann et al
hCoV-19/Australia/VIC11075/2020	EPI_ISL_563234	7/31/20	Microbiological Diagnostic Unit - Public Health Laboratory (MDU-PHL)	MDU-PHL	Seemann et al
hCoV-19/Australia/VIC11077/2020	EPI_ISL_563236	7/31/20	Microbiological Diagnostic Unit - Public Health Laboratory (MDU-PHL)	MDU-PHL	Seemann et al
hCoV-19/Australia/VIC11078/2020	EPI_ISL_562736	9/8/20	Microbiological Diagnostic Unit - Public Health Laboratory (MDU-PHL)	MDU-PHL	Seemann et al
hCoV-19/Australia/VIC11083/2020	EPI_ISL_563239	7/31/20	Microbiological Diagnostic Unit - Public Health Laboratory (MDU-PHL)	MDU-PHL	Seemann et al
hCoV-19/Australia/VIC11085/2020	EPI_ISL_563241	7/29/20	Microbiological Diagnostic Unit - Public Health Laboratory (MDU-PHL)	MDU-PHL	Seemann et al
hCoV-19/Australia/VIC11086/2020	EPI_ISL_563242	2020	Microbiological Diagnostic Unit - Public Health Laboratory (MDU-PHL)	MDU-PHL	Seemann et al
hCoV-19/Australia/VIC11088/2020	EPI_ISL_563243	8/1/20	Microbiological Diagnostic Unit - Public Health Laboratory (MDU-PHL)	MDU-PHL	Seemann et al
hCoV-19/Australia/VIC11089/2020	EPI_ISL_563244	2020	Microbiological Diagnostic Unit - Public Health Laboratory (MDU-PHL)	MDU-PHL	Seemann et al
hCoV-19/Australia/VIC11091/2020	EPI_ISL_1055284	7/31/20	Microbiological Diagnostic Unit - Public Health Laboratory (MDU-PHL)	MDU-PHL	Seemann T. et al
hCoV-19/Australia/VIC11092/2020	EPI_ISL_562720	9/8/20	Microbiological Diagnostic Unit - Public Health Laboratory (MDU-PHL)	MDU-PHL	Seemann et al
hCoV-19/Australia/VIC11095/2020	EPI_ISL_562610	8/12/20	Microbiological Diagnostic Unit - Public Health Laboratory (MDU-PHL)	MDU-PHL	Seemann et al
hCoV-19/Australia/VIC11099/2020	EPI_ISL_563245	8/12/20	Microbiological Diagnostic Unit - Public Health Laboratory (MDU-PHL)	MDU-PHL	Seemann et al
hCoV-19/Australia/VIC11101/2020	EPI_ISL_563247	8/12/20	Microbiological Diagnostic Unit - Public Health Laboratory (MDU-PHL)	MDU-PHL	Seemann et al
hCoV-19/Australia/VIC11102/2020	EPI_ISL_563248	8/12/20	Microbiological Diagnostic Unit - Public Health Laboratory (MDU-PHL)	MDU-PHL	Seemann et al
hCoV-19/Australia/VIC11103/2020	EPI_ISL_563249	8/12/20	Microbiological Diagnostic Unit - Public Health Laboratory (MDU-PHL)	MDU-PHL	Seemann et al
hCoV-19/Australia/VIC11106/2020	EPI_ISL_563251	8/12/20	Microbiological Diagnostic Unit - Public Health Laboratory (MDU-PHL)	MDU-PHL	Seemann et al
hCoV-19/Australia/VIC11109/2020	EPI_ISL_563252	8/12/20	Microbiological Diagnostic Unit - Public Health Laboratory (MDU-PHL)	MDU-PHL	Seemann et al
hCoV-19/Australia/VIC11112/2020	EPI_ISL_563253	8/31/20	Microbiological Diagnostic Unit - Public Health Laboratory (MDU-PHL)	MDU-PHL	Seemann et al
hCoV-19/Australia/VIC11114/2020	EPI_ISL_563254	8/6/20	Microbiological Diagnostic Unit - Public Health Laboratory (MDU-PHL)	MDU-PHL	Seemann et al
hCoV-19/Australia/VIC11115/2020	EPI_ISL_563255	7/29/20	Microbiological Diagnostic Unit - Public Health Laboratory (MDU-PHL)	MDU-PHL	Seemann et al
hCoV-19/Australia/VIC1112/2020	EPI_ISL_430573	4/7/20	Victorian Infectious Diseases Reference Laboratory (VIDRL)	Microbiological Diagnostic Unit Public Health Laboratory and Victorian Infectious Diseases Reference Laboratory, The Peter Doherty Institute for Infection and Immunity	Caly L. et al
hCoV-19/Australia/VIC11120/2020	EPI_ISL_563257	8/31/20	Microbiological Diagnostic Unit - Public Health Laboratory (MDU-PHL)	MDU-PHL	Seemann et al
hCoV-19/Australia/VIC11122/2020	EPI_ISL_563258	9/7/20	Microbiological Diagnostic Unit - Public Health Laboratory (MDU-PHL)	MDU-PHL	Seemann et al
hCoV-19/Australia/VIC11124/2020	EPI_ISL_562641	8/11/20	Microbiological Diagnostic Unit - Public Health Laboratory (MDU-PHL)	MDU-PHL	Seemann et al
hCoV-19/Australia/VIC11127/2020	EPI_ISL_563259	8/29/20	Microbiological Diagnostic Unit - Public Health Laboratory (MDU-PHL)	MDU-PHL	Seemann et al
hCoV-19/Australia/VIC11130/2020	EPI_ISL_563261	8/4/20	Microbiological Diagnostic Unit - Public Health Laboratory (MDU-PHL)	MDU-PHL	Seemann et al
hCoV-19/Australia/VIC11131/2020	EPI_ISL_1055285	8/6/20	Microbiological Diagnostic Unit - Public Health Laboratory (MDU-PHL)	MDU-PHL	Seemann T. et al
hCoV-19/Australia/VIC11132/2020	EPI_ISL_563262	8/7/20	Microbiological Diagnostic Unit - Public Health Laboratory (MDU-PHL)	MDU-PHL	Seemann et al
hCoV-19/Australia/VIC11134/2020	EPI_ISL_563263	7/25/20	Microbiological Diagnostic Unit - Public Health Laboratory (MDU-PHL)	MDU-PHL	Seemann et al
hCoV-19/Australia/VIC11135/2020	EPI_ISL_563264	8/8/20	Microbiological Diagnostic Unit - Public Health Laboratory (MDU-PHL)	MDU-PHL	Seemann et al
hCoV-19/Australia/VIC11136/2020	EPI_ISL_563265	7/16/20	Microbiological Diagnostic Unit - Public Health Laboratory (MDU-PHL)	MDU-PHL	Seemann et al
hCoV-19/Australia/VIC11141/2020	EPI_ISL_563267	8/8/20	Microbiological Diagnostic Unit - Public Health Laboratory (MDU-PHL)	MDU-PHL	Seemann et al
hCoV-19/Australia/VIC11143/2020	EPI_ISL_563268	7/25/20	Microbiological Diagnostic Unit - Public Health Laboratory (MDU-PHL)	MDU-PHL	Seemann et al
hCoV-19/Australia/VIC11146/2020	EPI_ISL_563269	8/10/20	Microbiological Diagnostic Unit - Public Health Laboratory (MDU-PHL)	MDU-PHL	Seemann et al
hCoV-19/Australia/VIC11147/2020	EPI_ISL_563270	8/11/20	Microbiological Diagnostic Unit - Public Health Laboratory (MDU-PHL)	MDU-PHL	Seemann et al
hCoV-19/Australia/VIC11152/2020	EPI_ISL_563272	8/6/20	Microbiological Diagnostic Unit - Public Health Laboratory (MDU-PHL)	MDU-PHL	Seemann et al
hCoV-19/Australia/VIC11156/2020	EPI_ISL_563275	7/23/20	Microbiological Diagnostic Unit - Public Health Laboratory (MDU-PHL)	MDU-PHL	Seemann et al
hCoV-19/Australia/VIC11162/2020	EPI_ISL_563277	8/11/20	Microbiological Diagnostic Unit - Public Health Laboratory (MDU-PHL)	MDU-PHL	Seemann et al
hCoV-19/Australia/VIC11163/2020	EPI_ISL_563278	8/4/20	Microbiological Diagnostic Unit - Public Health Laboratory (MDU-PHL)	MDU-PHL	Seemann et al
hCoV-19/Australia/VIC11165/2020	EPI_ISL_563279	7/26/20	Microbiological Diagnostic Unit - Public Health Laboratory (MDU-PHL)	MDU-PHL	Seemann et al
hCoV-19/Australia/VIC11167/2020	EPI_ISL_562611	8/4/20	Microbiological Diagnostic Unit - Public Health Laboratory (MDU-PHL)	MDU-PHL	Seemann et al
hCoV-19/Australia/VIC11168/2020	EPI_ISL_563280	8/8/20	Microbiological Diagnostic Unit - Public Health Laboratory (MDU-PHL)	MDU-PHL	Seemann et al
hCoV-19/Australia/VIC11169/2020	EPI_ISL_563281	7/25/20	Microbiological Diagnostic Unit - Public Health Laboratory (MDU-PHL)	MDU-PHL	Seemann et al
hCoV-19/Australia/VIC11170/2020	EPI_ISL_562721	9/9/20	Microbiological Diagnostic Unit - Public Health Laboratory (MDU-PHL)	MDU-PHL	Seemann et al
hCoV-19/Australia/VIC11174/2020	EPI_ISL_563282	7/24/20	Microbiological Diagnostic Unit - Public Health Laboratory (MDU-PHL)	MDU-PHL	Seemann et al
hCoV-19/Australia/VIC11176/2020	EPI_ISL_563284	7/25/20	Microbiological Diagnostic Unit - Public Health Laboratory (MDU-PHL)	MDU-PHL	Seemann et al
hCoV-19/Australia/VIC11183/2020	EPI_ISL_563287	7/29/20	Microbiological Diagnostic Unit - Public Health Laboratory (MDU-PHL)	MDU-PHL	Seemann et al
hCoV-19/Australia/VIC11188/2020	EPI_ISL_563289	8/31/20	Microbiological Diagnostic Unit - Public Health Laboratory (MDU-PHL)	MDU-PHL	Seemann et al
hCoV-19/Australia/VIC11191/2020	EPI_ISL_563290	7/26/20	Microbiological Diagnostic Unit - Public Health Laboratory (MDU-PHL)	MDU-PHL	Seemann et al
hCoV-19/Australia/VIC11193/2020	EPI_ISL_563291	7/24/20	Microbiological Diagnostic Unit - Public Health Laboratory (MDU-PHL)	MDU-PHL	Seemann et al
hCoV-19/Australia/VIC11197/2020	EPI_ISL_563293	7/25/20	Microbiological Diagnostic Unit - Public Health Laboratory (MDU-PHL)	MDU-PHL	Seemann et al
hCoV-19/Australia/VIC11198/2020	EPI_ISL_563294	7/25/20	Microbiological Diagnostic Unit - Public Health Laboratory (MDU-PHL)	MDU-PHL	Seemann et al
hCoV-19/Australia/VIC11202/2020	EPI_ISL_563295	7/24/20	Microbiological Diagnostic Unit - Public Health Laboratory (MDU-PHL)	MDU-PHL	Seemann et al
hCoV-19/Australia/VIC11203/2020	EPI_ISL_563296	9/6/20	Microbiological Diagnostic Unit - Public Health Laboratory (MDU-PHL)	MDU-PHL	Seemann et al
hCoV-19/Australia/VIC11207/2020	EPI_ISL_563297	9/7/20	Microbiological Diagnostic Unit - Public Health Laboratory (MDU-PHL)	MDU-PHL	Seemann et al
hCoV-19/Australia/VIC11208/2020	EPI_ISL_562701	9/7/20	Microbiological Diagnostic Unit - Public Health Laboratory (MDU-PHL)	MDU-PHL	Seemann et al
hCoV-19/Australia/VIC11211/2020	EPI_ISL_563298	8/2/20	Microbiological Diagnostic Unit - Public Health Laboratory (MDU-PHL)	MDU-PHL	Seemann et al
hCoV-19/Australia/VIC11217/2020	EPI_ISL_563301	8/26/20	Microbiological Diagnostic Unit - Public Health Laboratory (MDU-PHL)	MDU-PHL	Seemann et al
hCoV-19/Australia/VIC11218/2020	EPI_ISL_562737	8/26/20	Microbiological Diagnostic Unit - Public Health Laboratory (MDU-PHL)	MDU-PHL	Seemann et al
hCoV-19/Australia/VIC11220/2020	EPI_ISL_563302	8/26/20	Microbiological Diagnostic Unit - Public Health Laboratory (MDU-PHL)	MDU-PHL	Seemann et al
hCoV-19/Australia/VIC11224/2020	EPI_ISL_563304	8/27/20	Microbiological Diagnostic Unit - Public Health Laboratory (MDU-PHL)	MDU-PHL	Seemann et al
hCoV-19/Australia/VIC11228/2020	EPI_ISL_563305	8/27/20	Microbiological Diagnostic Unit - Public Health Laboratory (MDU-PHL)	MDU-PHL	Seemann et al
hCoV-19/Australia/VIC11230/2020	EPI_ISL_563306	8/28/20	Microbiological Diagnostic Unit - Public Health Laboratory (MDU-PHL)	MDU-PHL	Seemann et al
hCoV-19/Australia/VIC11241/2020	EPI_ISL_563308	8/13/20	Microbiological Diagnostic Unit - Public Health Laboratory (MDU-PHL)	MDU-PHL	Seemann et al
hCoV-19/Australia/VIC11243/2020	EPI_ISL_563309	8/13/20	Microbiological Diagnostic Unit - Public Health Laboratory (MDU-PHL)	MDU-PHL	Seemann et al
hCoV-19/Australia/VIC11257/2020	EPI_ISL_563311	8/21/20	Microbiological Diagnostic Unit - Public Health Laboratory (MDU-PHL)	MDU-PHL	Seemann et al
hCoV-19/Australia/VIC11270/2020	EPI_ISL_1055287	7/17/20	Microbiological Diagnostic Unit - Public Health Laboratory (MDU-PHL)	MDU-PHL	Seemann T. et al
hCoV-19/Australia/VIC11272/2020	EPI_ISL_1055288	7/17/20	Microbiological Diagnostic Unit - Public Health Laboratory (MDU-PHL)	MDU-PHL	Seemann T. et al
hCoV-19/Australia/VIC11275/2020	EPI_ISL_1055290	7/18/20	Microbiological Diagnostic Unit - Public Health Laboratory (MDU-PHL)	MDU-PHL	Seemann T. et al
hCoV-19/Australia/VIC11276/2020	EPI_ISL_1055291	7/18/20	Microbiological Diagnostic Unit - Public Health Laboratory (MDU-PHL)	MDU-PHL	Seemann T. et al
hCoV-19/Australia/VIC11277/2020	EPI_ISL_1055292	7/18/20	Microbiological Diagnostic Unit - Public Health Laboratory (MDU-PHL)	MDU-PHL	Seemann T. et al
hCoV-19/Australia/VIC11278/2020	EPI_ISL_1055293	7/18/20	Microbiological Diagnostic Unit - Public Health Laboratory (MDU-PHL)	MDU-PHL	Seemann T. et al
hCoV-19/Australia/VIC11279/2020	EPI_ISL_1055294	7/18/20	Microbiological Diagnostic Unit - Public Health Laboratory (MDU-PHL)	MDU-PHL	Seemann T. et al
hCoV-19/Australia/VIC11280/2020	EPI_ISL_1055295	7/18/20	Microbiological Diagnostic Unit - Public Health Laboratory (MDU-PHL)	MDU-PHL	Seemann T. et al
hCoV-19/Australia/VIC11283/2020	EPI_ISL_563312	7/18/20	Microbiological Diagnostic Unit - Public Health Laboratory (MDU-PHL)	MDU-PHL	Seemann et al
hCoV-19/Australia/VIC11284/2020	EPI_ISL_563313	7/18/20	Microbiological Diagnostic Unit - Public Health Laboratory (MDU-PHL)	MDU-PHL	Seemann et al
hCoV-19/Australia/VIC11286/2020	EPI_ISL_563315	7/18/20	Microbiological Diagnostic Unit - Public Health Laboratory (MDU-PHL)	MDU-PHL	Seemann et al
hCoV-19/Australia/VIC11287/2020	EPI_ISL_563316	7/18/20	Microbiological Diagnostic Unit - Public Health Laboratory (MDU-PHL)	MDU-PHL	Seemann et al
hCoV-19/Australia/VIC11288/2020	EPI_ISL_563317	7/18/20	Microbiological Diagnostic Unit - Public Health Laboratory (MDU-PHL)	MDU-PHL	Seemann et al
hCoV-19/Australia/VIC11291/2020	EPI_ISL_563319	7/18/20	Microbiological Diagnostic Unit - Public Health Laboratory (MDU-PHL)	MDU-PHL	Seemann et al
hCoV-19/Australia/VIC11292/2020	EPI_ISL_1055296	7/18/20	Microbiological Diagnostic Unit - Public Health Laboratory (MDU-PHL)	MDU-PHL	Seemann T. et al
hCoV-19/Australia/VIC11294/2020	EPI_ISL_563320	7/18/20	Microbiological Diagnostic Unit - Public Health Laboratory (MDU-PHL)	MDU-PHL	Seemann et al
hCoV-19/Australia/VIC11295/2020	EPI_ISL_563321	7/18/20	Microbiological Diagnostic Unit - Public Health Laboratory (MDU-PHL)	MDU-PHL	Seemann et al
hCoV-19/Australia/VIC113/2020	EPI_ISL_419822	3/18/20	Victorian Infectious Diseases Reference Laboratory (VIDRL)	Victorian Infectious Diseases Reference Laboratory and Microbiological Diagnostic Unit Public Health Laboratory, Doherty Institute	Caly L. et al
hCoV-19/Australia/VIC11305/2020	EPI_ISL_563324	8/25/20	Microbiological Diagnostic Unit - Public Health Laboratory (MDU-PHL)	MDU-PHL	Seemann et al
hCoV-19/Australia/VIC11309/2020	EPI_ISL_1055297	8/27/20	Microbiological Diagnostic Unit - Public Health Laboratory (MDU-PHL)	MDU-PHL	Seemann T. et al
hCoV-19/Australia/VIC11312/2020	EPI_ISL_563325	8/14/20	Microbiological Diagnostic Unit - Public Health Laboratory (MDU-PHL)	MDU-PHL	Seemann et al
hCoV-19/Australia/VIC11316/2020	EPI_ISL_563326	8/26/20	Microbiological Diagnostic Unit - Public Health Laboratory (MDU-PHL)	MDU-PHL	Seemann et al
hCoV-19/Australia/VIC11317/2020	EPI_ISL_563327	8/29/20	Microbiological Diagnostic Unit - Public Health Laboratory (MDU-PHL)	MDU-PHL	Seemann et al
hCoV-19/Australia/VIC11320/2020	EPI_ISL_563328	7/13/20	Microbiological Diagnostic Unit - Public Health Laboratory (MDU-PHL)	MDU-PHL	Seemann et al
hCoV-19/Australia/VIC11323/2020	EPI_ISL_563329	7/24/20	Microbiological Diagnostic Unit - Public Health Laboratory (MDU-PHL)	MDU-PHL	Seemann et al
hCoV-19/Australia/VIC11324/2020	EPI_ISL_563330	7/24/20	Microbiological Diagnostic Unit - Public Health Laboratory (MDU-PHL)	MDU-PHL	Seemann et al
hCoV-19/Australia/VIC11338/2020	EPI_ISL_563335	8/26/20	Microbiological Diagnostic Unit - Public Health Laboratory (MDU-PHL)	MDU-PHL	Seemann et al
hCoV-19/Australia/VIC11339/2020	EPI_ISL_563336	8/24/20	Microbiological Diagnostic Unit - Public Health Laboratory (MDU-PHL)	MDU-PHL	Seemann et al
hCoV-19/Australia/VIC11340/2020	EPI_ISL_563337	8/26/20	Microbiological Diagnostic Unit - Public Health Laboratory (MDU-PHL)	MDU-PHL	Seemann et al
hCoV-19/Australia/VIC11344/2020	EPI_ISL_563340	8/24/20	Microbiological Diagnostic Unit - Public Health Laboratory (MDU-PHL)	MDU-PHL	Seemann et al
hCoV-19/Australia/VIC11349/2020	EPI_ISL_563341	8/26/20	Microbiological Diagnostic Unit - Public Health Laboratory (MDU-PHL)	MDU-PHL	Seemann et al
hCoV-19/Australia/VIC1135/2020	EPI_ISL_430601	4/8/20	Victorian Infectious Diseases Reference Laboratory (VIDRL)	Microbiological Diagnostic Unit Public Health Laboratory and Victorian Infectious Diseases Reference Laboratory, The Peter Doherty Institute for Infection and Immunity	Caly L. et al
hCoV-19/Australia/VIC11352/2020	EPI_ISL_563342	8/5/20	Microbiological Diagnostic Unit - Public Health Laboratory (MDU-PHL)	MDU-PHL	Seemann et al
hCoV-19/Australia/VIC11353/2020	EPI_ISL_563343	8/5/20	Microbiological Diagnostic Unit - Public Health Laboratory (MDU-PHL)	MDU-PHL	Seemann et al
hCoV-19/Australia/VIC11357/2020	EPI_ISL_563344	8/15/20	Microbiological Diagnostic Unit - Public Health Laboratory (MDU-PHL)	MDU-PHL	Seemann et al
hCoV-19/Australia/VIC11364/2020	EPI_ISL_563345	8/2/20	Microbiological Diagnostic Unit - Public Health Laboratory (MDU-PHL)	MDU-PHL	Seemann et al
hCoV-19/Australia/VIC11378/2020	EPI_ISL_563348	8/23/20	Microbiological Diagnostic Unit - Public Health Laboratory (MDU-PHL)	MDU-PHL	Seemann et al
hCoV-19/Australia/VIC11379/2020	EPI_ISL_563349	8/23/20	Microbiological Diagnostic Unit - Public Health Laboratory (MDU-PHL)	MDU-PHL	Seemann et al
hCoV-19/Australia/VIC11387/2020	EPI_ISL_563350	8/21/20	Microbiological Diagnostic Unit - Public Health Laboratory (MDU-PHL)	MDU-PHL	Seemann et al
hCoV-19/Australia/VIC11391/2020	EPI_ISL_563352	8/22/20	Microbiological Diagnostic Unit - Public Health Laboratory (MDU-PHL)	MDU-PHL	Seemann et al
hCoV-19/Australia/VIC11392/2020	EPI_ISL_563353	8/21/20	Microbiological Diagnostic Unit - Public Health Laboratory (MDU-PHL)	MDU-PHL	Seemann et al
hCoV-19/Australia/VIC11396/2020	EPI_ISL_563355	8/21/20	Microbiological Diagnostic Unit - Public Health Laboratory (MDU-PHL)	MDU-PHL	Seemann et al
hCoV-19/Australia/VIC11399/2020	EPI_ISL_563357	8/30/20	Microbiological Diagnostic Unit - Public Health Laboratory (MDU-PHL)	MDU-PHL	Seemann et al
hCoV-19/Australia/VIC114/2020	EPI_ISL_419725	3/20/20	Microbiological Diagnostic Unit Public Health Laboratory	Microbiological Diagnostic Unit Public Health Laboratory	Seemann T. et al
hCoV-19/Australia/VIC11400/2020	EPI_ISL_562722	8/28/20	Microbiological Diagnostic Unit - Public Health Laboratory (MDU-PHL)	MDU-PHL	Seemann et al
hCoV-19/Australia/VIC11402/2020	EPI_ISL_563358	8/29/20	Microbiological Diagnostic Unit - Public Health Laboratory (MDU-PHL)	MDU-PHL	Seemann et al
hCoV-19/Australia/VIC11408/2020	EPI_ISL_562738	8/30/20	Microbiological Diagnostic Unit - Public Health Laboratory (MDU-PHL)	MDU-PHL	Seemann et al
hCoV-19/Australia/VIC11413/2020	EPI_ISL_563362	8/29/20	Microbiological Diagnostic Unit - Public Health Laboratory (MDU-PHL)	MDU-PHL	Seemann et al
hCoV-19/Australia/VIC11414/2020	EPI_ISL_563363	8/29/20	Microbiological Diagnostic Unit - Public Health Laboratory (MDU-PHL)	MDU-PHL	Seemann et al
hCoV-19/Australia/VIC11415/2020	EPI_ISL_563364	8/29/20	Microbiological Diagnostic Unit - Public Health Laboratory (MDU-PHL)	MDU-PHL	Seemann et al
hCoV-19/Australia/VIC11418/2020	EPI_ISL_563365	8/29/20	Microbiological Diagnostic Unit - Public Health Laboratory (MDU-PHL)	MDU-PHL	Seemann et al
hCoV-19/Australia/VIC11420/2020	EPI_ISL_563366	2020	Microbiological Diagnostic Unit - Public Health Laboratory (MDU-PHL)	MDU-PHL	Seemann et al
hCoV-19/Australia/VIC11431/2020	EPI_ISL_563369	8/20/20	Microbiological Diagnostic Unit - Public Health Laboratory (MDU-PHL)	MDU-PHL	Seemann et al
hCoV-19/Australia/VIC11434/2020	EPI_ISL_563370	8/30/20	Microbiological Diagnostic Unit - Public Health Laboratory (MDU-PHL)	MDU-PHL	Seemann et al
hCoV-19/Australia/VIC11435/2020	EPI_ISL_562613	8/29/20	Microbiological Diagnostic Unit - Public Health Laboratory (MDU-PHL)	MDU-PHL	Seemann et al
hCoV-19/Australia/VIC11436/2020	EPI_ISL_562643	8/22/20	Microbiological Diagnostic Unit - Public Health Laboratory (MDU-PHL)	MDU-PHL	Seemann et al
hCoV-19/Australia/VIC11438/2020	EPI_ISL_562644	8/28/20	Microbiological Diagnostic Unit - Public Health Laboratory (MDU-PHL)	MDU-PHL	Seemann et al
hCoV-19/Australia/VIC11441/2020	EPI_ISL_563372	8/22/20	Microbiological Diagnostic Unit - Public Health Laboratory (MDU-PHL)	MDU-PHL	Seemann et al
hCoV-19/Australia/VIC11442/2020	EPI_ISL_563373	8/21/20	Microbiological Diagnostic Unit - Public Health Laboratory (MDU-PHL)	MDU-PHL	Seemann et al
hCoV-19/Australia/VIC11445/2020	EPI_ISL_563374	8/23/20	Microbiological Diagnostic Unit - Public Health Laboratory (MDU-PHL)	MDU-PHL	Seemann et al
hCoV-19/Australia/VIC11449/2020	EPI_ISL_563375	8/30/20	Microbiological Diagnostic Unit - Public Health Laboratory (MDU-PHL)	MDU-PHL	Seemann et al
hCoV-19/Australia/VIC11450/2020	EPI_ISL_563376	8/30/20	Microbiological Diagnostic Unit - Public Health Laboratory (MDU-PHL)	MDU-PHL	Seemann et al
hCoV-19/Australia/VIC11451/2020	EPI_ISL_563377	8/24/20	Microbiological Diagnostic Unit - Public Health Laboratory (MDU-PHL)	MDU-PHL	Seemann et al
hCoV-19/Australia/VIC11454/2020	EPI_ISL_563378	8/22/20	Microbiological Diagnostic Unit - Public Health Laboratory (MDU-PHL)	MDU-PHL	Seemann et al
hCoV-19/Australia/VIC11458/2020	EPI_ISL_563380	8/20/20	Microbiological Diagnostic Unit - Public Health Laboratory (MDU-PHL)	MDU-PHL	Seemann et al
hCoV-19/Australia/VIC11459/2020	EPI_ISL_563381	8/22/20	Microbiological Diagnostic Unit - Public Health Laboratory (MDU-PHL)	MDU-PHL	Seemann et al
hCoV-19/Australia/VIC11465/2020	EPI_ISL_563384	8/30/20	Microbiological Diagnostic Unit - Public Health Laboratory (MDU-PHL)	MDU-PHL	Seemann et al
hCoV-19/Australia/VIC11467/2020	EPI_ISL_563385	8/30/20	Microbiological Diagnostic Unit - Public Health Laboratory (MDU-PHL)	MDU-PHL	Seemann et al
hCoV-19/Australia/VIC11469/2020	EPI_ISL_563386	8/30/20	Microbiological Diagnostic Unit - Public Health Laboratory (MDU-PHL)	MDU-PHL	Seemann et al
hCoV-19/Australia/VIC11470/2020	EPI_ISL_563387	8/29/20	Microbiological Diagnostic Unit - Public Health Laboratory (MDU-PHL)	MDU-PHL	Seemann et al
hCoV-19/Australia/VIC11472/2020	EPI_ISL_563388	8/28/20	Microbiological Diagnostic Unit - Public Health Laboratory (MDU-PHL)	MDU-PHL	Seemann et al
hCoV-19/Australia/VIC11473/2020	EPI_ISL_563389	8/28/20	Microbiological Diagnostic Unit - Public Health Laboratory (MDU-PHL)	MDU-PHL	Seemann et al
hCoV-19/Australia/VIC11483/2020	EPI_ISL_1055298	8/29/20	Microbiological Diagnostic Unit - Public Health Laboratory (MDU-PHL)	MDU-PHL	Seemann T. et al
hCoV-19/Australia/VIC11490/2020	EPI_ISL_563394	8/28/20	Microbiological Diagnostic Unit - Public Health Laboratory (MDU-PHL)	MDU-PHL	Seemann et al
hCoV-19/Australia/VIC11491/2020	EPI_ISL_563395	8/29/20	Microbiological Diagnostic Unit - Public Health Laboratory (MDU-PHL)	MDU-PHL	Seemann et al
hCoV-19/Australia/VIC11492/2020	EPI_ISL_562723	8/28/20	Microbiological Diagnostic Unit - Public Health Laboratory (MDU-PHL)	MDU-PHL	Seemann et al
hCoV-19/Australia/VIC11494/2020	EPI_ISL_562739	8/28/20	Microbiological Diagnostic Unit - Public Health Laboratory (MDU-PHL)	MDU-PHL	Seemann et al
hCoV-19/Australia/VIC11495/2020	EPI_ISL_563396	8/10/20	Microbiological Diagnostic Unit - Public Health Laboratory (MDU-PHL)	MDU-PHL	Seemann et al
hCoV-19/Australia/VIC11496/2020	EPI_ISL_563397	8/12/20	Microbiological Diagnostic Unit - Public Health Laboratory (MDU-PHL)	MDU-PHL	Seemann et al
hCoV-19/Australia/VIC11501/2020	EPI_ISL_563398	8/31/20	Microbiological Diagnostic Unit - Public Health Laboratory (MDU-PHL)	MDU-PHL	Seemann et al
hCoV-19/Australia/VIC11502/2020	EPI_ISL_563399	8/31/20	Microbiological Diagnostic Unit - Public Health Laboratory (MDU-PHL)	MDU-PHL	Seemann et al
hCoV-19/Australia/VIC11505/2020	EPI_ISL_563401	9/1/20	Microbiological Diagnostic Unit - Public Health Laboratory (MDU-PHL)	MDU-PHL	Seemann et al
hCoV-19/Australia/VIC11508/2020	EPI_ISL_1055299	9/1/20	Microbiological Diagnostic Unit - Public Health Laboratory (MDU-PHL)	MDU-PHL	Seemann T. et al
hCoV-19/Australia/VIC11535/2020	EPI_ISL_563404	8/31/20	Microbiological Diagnostic Unit - Public Health Laboratory (MDU-PHL)	MDU-PHL	Seemann et al
hCoV-19/Australia/VIC11537/2020	EPI_ISL_563406	8/28/20	Microbiological Diagnostic Unit - Public Health Laboratory (MDU-PHL)	MDU-PHL	Seemann et al
hCoV-19/Australia/VIC11540/2020	EPI_ISL_562702	8/31/20	Microbiological Diagnostic Unit - Public Health Laboratory (MDU-PHL)	MDU-PHL	Seemann et al
hCoV-19/Australia/VIC11545/2020	EPI_ISL_563407	8/8/20	Victorian Infectious Diseases Reference Laboratory (VIDRL)	VIDRL and MDU-PHL	Caly et al
hCoV-19/Australia/VIC11546/2020	EPI_ISL_563408	8/10/20	Victorian Infectious Diseases Reference Laboratory (VIDRL)	VIDRL and MDU-PHL	Caly et al
hCoV-19/Australia/VIC11551/2020	EPI_ISL_563412	8/25/20	Victorian Infectious Diseases Reference Laboratory (VIDRL)	VIDRL and MDU-PHL	Caly et al
hCoV-19/Australia/VIC11552/2020	EPI_ISL_563413	8/25/20	Victorian Infectious Diseases Reference Laboratory (VIDRL)	VIDRL and MDU-PHL	Caly et al
hCoV-19/Australia/VIC11554/2020	EPI_ISL_563414	8/26/20	Victorian Infectious Diseases Reference Laboratory (VIDRL)	VIDRL and MDU-PHL	Caly et al
hCoV-19/Australia/VIC11562/2020	EPI_ISL_562645	8/27/20	Victorian Infectious Diseases Reference Laboratory (VIDRL)	VIDRL and MDU-PHL	Caly et al
hCoV-19/Australia/VIC11563/2020	EPI_ISL_562646	8/27/20	Victorian Infectious Diseases Reference Laboratory (VIDRL)	VIDRL and MDU-PHL	Caly et al
hCoV-19/Australia/VIC11565/2020	EPI_ISL_563416	8/27/20	Victorian Infectious Diseases Reference Laboratory (VIDRL)	VIDRL and MDU-PHL	Caly et al
hCoV-19/Australia/VIC1159/2020	EPI_ISL_430604	4/9/20	Victorian Infectious Diseases Reference Laboratory (VIDRL)	Microbiological Diagnostic Unit Public Health Laboratory and Victorian Infectious Diseases Reference Laboratory, The Peter Doherty Institute for Infection and Immunity	Caly L. et al
hCoV-19/Australia/VIC11593/2020	EPI_ISL_640502	7/18/20	Microbiological Diagnostic Unit - Public Health Laboratory (MDU-PHL)	MDU-PHL	Seemann T. et al
hCoV-19/Australia/VIC11595/2020	EPI_ISL_563424	7/26/20	Microbiological Diagnostic Unit - Public Health Laboratory (MDU-PHL)	MDU-PHL	Seemann et al
hCoV-19/Australia/VIC11596/2020	EPI_ISL_563425	7/21/20	Microbiological Diagnostic Unit - Public Health Laboratory (MDU-PHL)	MDU-PHL	Seemann et al
hCoV-19/Australia/VIC11597/2020	EPI_ISL_563426	7/23/20	Microbiological Diagnostic Unit - Public Health Laboratory (MDU-PHL)	MDU-PHL	Seemann et al
hCoV-19/Australia/VIC11600/2020	EPI_ISL_563428	7/22/20	Microbiological Diagnostic Unit - Public Health Laboratory (MDU-PHL)	MDU-PHL	Seemann et al
hCoV-19/Australia/VIC11601/2020	EPI_ISL_640623	7/18/20	Microbiological Diagnostic Unit - Public Health Laboratory (MDU-PHL)	MDU-PHL	Seemann T. et al
hCoV-19/Australia/VIC11613/2020	EPI_ISL_563432	7/25/20	Microbiological Diagnostic Unit - Public Health Laboratory (MDU-PHL)	MDU-PHL	Seemann et al
hCoV-19/Australia/VIC11615/2020	EPI_ISL_563434	7/22/20	Microbiological Diagnostic Unit - Public Health Laboratory (MDU-PHL)	MDU-PHL	Seemann et al
hCoV-19/Australia/VIC11619/2020	EPI_ISL_641060	7/18/20	Microbiological Diagnostic Unit - Public Health Laboratory (MDU-PHL)	MDU-PHL	Seemann T. et al
hCoV-19/Australia/VIC11624/2020	EPI_ISL_640617	8/16/20	Microbiological Diagnostic Unit - Public Health Laboratory (MDU-PHL)	MDU-PHL	Seemann T. et al
hCoV-19/Australia/VIC11626/2020	EPI_ISL_641264	8/16/20	Microbiological Diagnostic Unit - Public Health Laboratory (MDU-PHL)	MDU-PHL	Seemann T. et al
hCoV-19/Australia/VIC11628/2020	EPI_ISL_563438	7/22/20	Microbiological Diagnostic Unit - Public Health Laboratory (MDU-PHL)	MDU-PHL	Seemann et al
hCoV-19/Australia/VIC11630/2020	EPI_ISL_591828	7/24/20	Microbiological Diagnostic Unit - Public Health Laboratory (MDU-PHL)	MDU-PHL	Seemann T. et al
hCoV-19/Australia/VIC11634/2020	EPI_ISL_563439	7/21/20	Microbiological Diagnostic Unit - Public Health Laboratory (MDU-PHL)	MDU-PHL	Seemann et al
hCoV-19/Australia/VIC11637/2020	EPI_ISL_641003	7/18/20	Microbiological Diagnostic Unit - Public Health Laboratory (MDU-PHL)	MDU-PHL	Seemann T. et al
hCoV-19/Australia/VIC11638/2020	EPI_ISL_563441	7/25/20	Microbiological Diagnostic Unit - Public Health Laboratory (MDU-PHL)	MDU-PHL	Seemann et al
hCoV-19/Australia/VIC11639/2020	EPI_ISL_563442	7/25/20	Microbiological Diagnostic Unit - Public Health Laboratory (MDU-PHL)	MDU-PHL	Seemann et al
hCoV-19/Australia/VIC11640/2020	EPI_ISL_563443	7/25/20	Microbiological Diagnostic Unit - Public Health Laboratory (MDU-PHL)	MDU-PHL	Seemann et al
hCoV-19/Australia/VIC11645/2020	EPI_ISL_641029	8/14/20	Microbiological Diagnostic Unit - Public Health Laboratory (MDU-PHL)	MDU-PHL	Seemann T. et al
hCoV-19/Australia/VIC11649/2020	EPI_ISL_563446	7/25/20	Microbiological Diagnostic Unit - Public Health Laboratory (MDU-PHL)	MDU-PHL	Seemann et al
hCoV-19/Australia/VIC11651/2020	EPI_ISL_563447	7/23/20	Microbiological Diagnostic Unit - Public Health Laboratory (MDU-PHL)	MDU-PHL	Seemann et al
hCoV-19/Australia/VIC11654/2020	EPI_ISL_563448	7/22/20	Microbiological Diagnostic Unit - Public Health Laboratory (MDU-PHL)	MDU-PHL	Seemann et al
hCoV-19/Australia/VIC11658/2020	EPI_ISL_563449	7/23/20	Microbiological Diagnostic Unit - Public Health Laboratory (MDU-PHL)	MDU-PHL	Seemann et al
hCoV-19/Australia/VIC11660/2020	EPI_ISL_591830	7/24/20	Microbiological Diagnostic Unit - Public Health Laboratory (MDU-PHL)	MDU-PHL	Seemann T. et al
hCoV-19/Australia/VIC11661/2020	EPI_ISL_640347	7/18/20	Microbiological Diagnostic Unit - Public Health Laboratory (MDU-PHL)	MDU-PHL	Seemann T. et al
hCoV-19/Australia/VIC11667/2020	EPI_ISL_563452	7/22/20	Microbiological Diagnostic Unit - Public Health Laboratory (MDU-PHL)	MDU-PHL	Seemann et al
hCoV-19/Australia/VIC11671/2020	EPI_ISL_641161	8/16/20	Microbiological Diagnostic Unit - Public Health Laboratory (MDU-PHL)	MDU-PHL	Seemann T. et al
hCoV-19/Australia/VIC11672/2020	EPI_ISL_563454	7/25/20	Microbiological Diagnostic Unit - Public Health Laboratory (MDU-PHL)	MDU-PHL	Seemann et al
hCoV-19/Australia/VIC11679/2020	EPI_ISL_591833	7/24/20	Microbiological Diagnostic Unit - Public Health Laboratory (MDU-PHL)	MDU-PHL	Seemann T. et al
hCoV-19/Australia/VIC11680/2020	EPI_ISL_563457	7/23/20	Microbiological Diagnostic Unit - Public Health Laboratory (MDU-PHL)	MDU-PHL	Seemann et al
hCoV-19/Australia/VIC11681/2020	EPI_ISL_563458	7/22/20	Microbiological Diagnostic Unit - Public Health Laboratory (MDU-PHL)	MDU-PHL	Seemann et al
hCoV-19/Australia/VIC11682/2020	EPI_ISL_563459	7/23/20	Microbiological Diagnostic Unit - Public Health Laboratory (MDU-PHL)	MDU-PHL	Seemann et al
hCoV-19/Australia/VIC11683/2020	EPI_ISL_563460	7/22/20	Microbiological Diagnostic Unit - Public Health Laboratory (MDU-PHL)	MDU-PHL	Seemann et al
hCoV-19/Australia/VIC11684/2020	EPI_ISL_641294	7/18/20	Microbiological Diagnostic Unit - Public Health Laboratory (MDU-PHL)	MDU-PHL	Seemann T. et al
hCoV-19/Australia/VIC11687/2020	EPI_ISL_591834	7/24/20	Microbiological Diagnostic Unit - Public Health Laboratory (MDU-PHL)	MDU-PHL	Seemann T. et al
hCoV-19/Australia/VIC11689/2020	EPI_ISL_640725	7/18/20	Microbiological Diagnostic Unit - Public Health Laboratory (MDU-PHL)	MDU-PHL	Seemann T. et al
hCoV-19/Australia/VIC11690/2020	EPI_ISL_563461	7/22/20	Microbiological Diagnostic Unit - Public Health Laboratory (MDU-PHL)	MDU-PHL	Seemann et al
hCoV-19/Australia/VIC11693/2020	EPI_ISL_563462	7/22/20	Microbiological Diagnostic Unit - Public Health Laboratory (MDU-PHL)	MDU-PHL	Seemann et al
hCoV-19/Australia/VIC11697/2020	EPI_ISL_563463	7/23/20	Microbiological Diagnostic Unit - Public Health Laboratory (MDU-PHL)	MDU-PHL	Seemann et al
hCoV-19/Australia/VIC11700/2020	EPI_ISL_563464	7/22/20	Microbiological Diagnostic Unit - Public Health Laboratory (MDU-PHL)	MDU-PHL	Seemann et al
hCoV-19/Australia/VIC11701/2020	EPI_ISL_640338	8/15/20	Microbiological Diagnostic Unit - Public Health Laboratory (MDU-PHL)	MDU-PHL	Seemann T. et al
hCoV-19/Australia/VIC11703/2020	EPI_ISL_640867	7/17/20	Microbiological Diagnostic Unit - Public Health Laboratory (MDU-PHL)	MDU-PHL	Seemann T. et al
hCoV-19/Australia/VIC11712/2020	EPI_ISL_640869	7/18/20	Microbiological Diagnostic Unit - Public Health Laboratory (MDU-PHL)	MDU-PHL	Seemann T. et al
hCoV-19/Australia/VIC11713/2020	EPI_ISL_591838	7/24/20	Microbiological Diagnostic Unit - Public Health Laboratory (MDU-PHL)	MDU-PHL	Seemann T. et al
hCoV-19/Australia/VIC11716/2020	EPI_ISL_640383	7/18/20	Microbiological Diagnostic Unit - Public Health Laboratory (MDU-PHL)	MDU-PHL	Seemann T. et al
hCoV-19/Australia/VIC11717/2020	EPI_ISL_640847	8/14/20	Microbiological Diagnostic Unit - Public Health Laboratory (MDU-PHL)	MDU-PHL	Seemann T. et al
hCoV-19/Australia/VIC11722/2020	EPI_ISL_563471	7/25/20	Microbiological Diagnostic Unit - Public Health Laboratory (MDU-PHL)	MDU-PHL	Seemann et al
hCoV-19/Australia/VIC11723/2020	EPI_ISL_640344	7/18/20	Microbiological Diagnostic Unit - Public Health Laboratory (MDU-PHL)	MDU-PHL	Seemann T. et al
hCoV-19/Australia/VIC11726/2020	EPI_ISL_563472	7/22/20	Microbiological Diagnostic Unit - Public Health Laboratory (MDU-PHL)	MDU-PHL	Seemann et al
hCoV-19/Australia/VIC11727/2020	EPI_ISL_591840	7/23/20	Microbiological Diagnostic Unit - Public Health Laboratory (MDU-PHL)	MDU-PHL	Seemann T. et al
hCoV-19/Australia/VIC11728/2020	EPI_ISL_563473	7/23/20	Microbiological Diagnostic Unit - Public Health Laboratory (MDU-PHL)	MDU-PHL	Seemann et al
hCoV-19/Australia/VIC11730/2020	EPI_ISL_641196	8/14/20	Microbiological Diagnostic Unit - Public Health Laboratory (MDU-PHL)	MDU-PHL	Seemann T. et al
hCoV-19/Australia/VIC11733/2020	EPI_ISL_563474	7/23/20	Microbiological Diagnostic Unit - Public Health Laboratory (MDU-PHL)	MDU-PHL	Seemann et al
hCoV-19/Australia/VIC11734/2020	EPI_ISL_563475	7/21/20	Microbiological Diagnostic Unit - Public Health Laboratory (MDU-PHL)	MDU-PHL	Seemann et al
hCoV-19/Australia/VIC11735/2020	EPI_ISL_563476	7/23/20	Microbiological Diagnostic Unit - Public Health Laboratory (MDU-PHL)	MDU-PHL	Seemann et al
hCoV-19/Australia/VIC11739/2020	EPI_ISL_563477	7/22/20	Microbiological Diagnostic Unit - Public Health Laboratory (MDU-PHL)	MDU-PHL	Seemann et al
hCoV-19/Australia/VIC11740/2020	EPI_ISL_563478	7/22/20	Microbiological Diagnostic Unit - Public Health Laboratory (MDU-PHL)	MDU-PHL	Seemann et al
hCoV-19/Australia/VIC11741/2020	EPI_ISL_563479	7/25/20	Microbiological Diagnostic Unit - Public Health Laboratory (MDU-PHL)	MDU-PHL	Seemann et al
hCoV-19/Australia/VIC11745/2020	EPI_ISL_563481	7/22/20	Microbiological Diagnostic Unit - Public Health Laboratory (MDU-PHL)	MDU-PHL	Seemann et al
hCoV-19/Australia/VIC11747/2020	EPI_ISL_563482	7/18/20	Microbiological Diagnostic Unit - Public Health Laboratory (MDU-PHL)	MDU-PHL	Seemann et al
hCoV-19/Australia/VIC11749/2020	EPI_ISL_563483	7/18/20	Microbiological Diagnostic Unit - Public Health Laboratory (MDU-PHL)	MDU-PHL	Seemann et al
hCoV-19/Australia/VIC11750/2020	EPI_ISL_640843	8/14/20	Microbiological Diagnostic Unit - Public Health Laboratory (MDU-PHL)	MDU-PHL	Seemann T. et al
[truncated: 438,984+ more rows]
